# Supplementary material for: Measuring resilience to financial instability: A new dataset
Source: Data Brief. 2016 Nov 9;9:976–7. doi: 10.1016/j.dib.2016.11.012 (PMC5121165; doi:10.1016/j.dib.2016.11.012)
Supplement: Supplementary file 1 — Supplementary material [file mmc2.zip]

Archive with 2 entries (2 files):
- MacroPru PAPER_AUGUST_2016_Appendix.docx
- MacroPru_INDEX_final.xlsm
