# Supplementary material for: Measuring resilience to financial instability: A new dataset
Source: Data Brief. 2016 Nov 9;9:976–7. doi: 10.1016/j.dib.2016.11.012 (PMC5121165; doi:10.1016/j.dib.2016.11.012)
Supplement: Supplementary file 1 — Supplementary material [file mmc2.zip › MacroPru_INDEX_final.xlsm]

## Sheet: Changelog
2016-05-03
Added tabs for sensitivity analyses
2015-07-13
Cleaned up the file for its inclusion in the "Key Files" folder
2015-06-22
Added revised weighted Index values - see tab, "Index List"
2015-06-17
Added Cerutti MPI Tab - taken from Cerutti et al. (2015), Table A1: http://www.imf.org/external/pubs/ft/wp/2015/wp1561.pdf
2015-06-08
Added data for weighted index
Added tab for weighted index values
2015-04-21
Made Changes to index values for: "Is there a coordinating body", "…if so, does CB chair", "…if not,is there coordination through MoUs"
2015-04-20
Fixed error on converting values into 1's and 0's for "if no body - is CB sole owner of mandate?"
Changed Thailand "Is there a Financial Stability Committee" from "YES-Financial Institution Stability Committee-10 members" to "YES-Financial Stability Subcommittee-# members unclear"
Corrected US FPC members from NA to 3
Added row: "Is there a separate Macroprudential policy-related communication mechanism?" (Slovakia has a 'quarterly commentary on MaP policy'). Gave initial values of YES=0.5 NO=0
2015-04-16
Changed "EU" column to "EZ"
Highlighted EU/EZ instances that are wrt EU
Added to Deposit Insurance section with info taken from Demirgüç-Kunt, Kane, and Laeven (2014). https://www.imf.org/external/pubs/ft/wp/2014/wp14118.pdf
2015-04-07
Added descriptions to cross-check tabs (ie LIMx and CERUTTIx)
2015-04-02
Added items 76 - 78 in 'Data' tab. Specifically, details re: FS departments relative to MP departments
2015-04-01
Added additional aggregations to 'Index' sheet
Begun to fill item 5 (MaP implementation legislation details)

## Sheet: Main
Macroprudential Index - "Working_Index"
Tabs
Index List	List of various index values - different aggregates, weighted versions, normalized, etc.
WI Values	Weighted index values, including normalizing formulae
WI Formula	Formulae for applying various weights to raw index values
WI Data	Data for creating weighted indexes means for 2002-2006 of specified indicators)
Index	Includes various aggregates and final index values
Data	Notes and values before they are converted to 'Index' tab
Instruments	List of instruments as declared by the central bank (of which it possesses). Coincides with item 1 of 'Data' tab
Timeliness	Describes method used to obtain 'timeliness' values seen in 'Data'
OCharts	Details on monetary policy and financial stability committees, as well as CB organizational 'layers'
LIMx	Cross-check of institutional structure findings with those published in Lim et al. 2013, http://www.imf.org/external/pubs/ft/wp/2013/wp13166.pdf
CERUTTIx	Cross-check of macroprudential instrument findings with those published in Cerutti et al. 2015, http://www.imf.org/external/pubs/ft/wp/2015/wp1561.pdf
CERUTTI Data	Cerutti et al. (2015) MPI values
References	IN PROGRESS - Better consolidation of references from "Data" tab
	Index values are at the top of the 'Index' tab
Main Sources Used:	2013 IMN Survey of National Progress in the Implementation of G20/FSB Recommendations
	IMF Financial System Stability Assessments
	FSB Country Peer Reviews
	Central Bank Financial Stability Reports
	Central Banker Speeches
	Central Bank Websites
	Relevant Authorities' Published Documents
	Relevant Authorities' Websites
Summary Table
Section	Description	Sign of the contribution to the indicator	Item Number
Implementing Macroprudential Policy: The Constituents of Financial System Stability	Includes information about central bank's authority to implement macroprudential instruments, availability of instruments to the central bank, flexibility to implement macroprudential type policies.	+	1 - 5
Distance to FSB/G20 Macroprudential Recommendations	Taken from 2013 surveys of national progress. Measures 'improvements' in macroprudential regulation as per survey questions. Specifically regarding regulatory framework, monitoring, and supervisor/central bank cooperation	+	6 - 14
Response Time to FSB Recommendations	Overall estimate of response time to recommendations (taken from surveys of national progress)	-	15
Coordination of Relevant Entities & Responsibility for Macroprudential Policy: Central Bank vs. Relevant Entities	Specifics regarding coordinating body and entities sharing the financial stability mandate. Includes number of members, chair, and central banks involvement. Also includes central bank's 'recognition' of financial stability, i.e. explicit definition and/or inclusion of mandate in legislation (or elsewhere).	+	16 - 32
Overlapping Responsibilities: Spread & Scope of Supervisory Responsibilities	Specifics on supervisory body(ies) for banks and insurance companies.	NA	33 - 36
Deposit Insurance	Deposit insurance details (if applicable), savings limit, % coverage, etc.	+	37 - 54
Tools & Instruments: Shadow Banking Sector	Central bank's 'recognition' of shadow banking. Definition, tools to be used. Also includes details of FSB shadow banking-related recommendations.	NA	55 - 62
The Place of Macroprudential Policy in the Monetary Policy Transmission Mechanism	Captures any publicly recognized (by central bank) relationship between monetary policy and macroprudential regulation. Includes (if applicable) relationship with financial stability, inflation, real economic growth.	+	63 - 70
Transparency & Accountability: Speeches, Media Releases, Financial Stability Reports	Captures relevance of macroprudential regulation and financial stability as measured through speeches with topics as a main focus. Also includes financial stability report details, including size of macroprudential 'section' if applicable.	+	71 - 83
Governance of Macroprudential Policies	Size of the Policy Making Committee and number of layers (departments/levels in the Central Bank and place of financial stability in the organization)	+	84 - 91
Sources: See Appendix. FSB is the Financial Stability Board; G20 is the Group of 20 economies.

## Sheet: Index List
7 index sets: normalized, WGDP, RR, RSHAM, TI, KAOPEN, CAPCON
					Argentina	Australia	Austria	Belgium	Brazil	Canada	Chile	China	Colombia	Czech Republic	Denmark	Estonia	Finland	France	Germany	Hungary	Iceland	India	Indonesia	Ireland	Israel	Italy	Japan	Korea	Malaysia	Mexico	Netherlands	New Zealand	Norway	Peru	Poland	Portugal	Russia	Saudi Arabia	Singapore	Slovakia	Slovenia	South Africa	Spain	Sweden	Switzerland	Thailand	Turkey	UK	USA
				Median (ALL)	5.0625	16.2932	32.4	42.253	5.26733	33.2	26.3394	0.995708	3.515	41.7038	12.825	11.9	21.6	34.8	31	33.7145	13.3308	1.12	23.2363	51.4	19.4985	24.6	31.4	7.91667	2.755	8.31101	50.4	33	24	4	2.6	48.2	6.1	6.5	22.8	15.3348	17.75	5.13	30	16	11.9	3.04583	8.63625	43.4	51
				Most Favourable (ALL)	83.75	154	145.8	192.6	42.75	149.4	93.75	83.2	57	198.9	82.35	95.2	97.2	156.6	139.5	155.2	102	46.6667	148.508	231.3	95	110.7	117.75	112.733	85.55	71.2917	226.8	192.5	78	16	80	216.9	48	7.8	58.9	85.5	150.875	128.25	135	194.667	77.35	113.333	106.575	226.042	212.5
				Least Favourable (ALL)	-5.86062	0.163577	0.061425	0.100651	0.428041	0.24586	0.0456	-25.0673	-5.1338	0.0602777	0.0433215	0.006545	0.025101	0.462507	0.55468	0.048176	0.001872	-21.9339	0.409674	0.0576751	0.02442	0.297803	0.570815	-1.48593	-1.701	0.274775	0.206073	0.0238838	0.03997	0	0.08655	0.0757945	-2.3462	0.081406	0.0328795	-0.5274	0.0130108	-15.8629	0.242875	0.0645067	0.042296	-1.66189	-14.3941	0.528341	0.991416
				Median (ALL + 2011)	17.0888	27.502	34.9578	47.2958	10.5987	35.7614	28.1697	0.386667	14.5425	42.9519	11.2125	14	21.6979	34.9578	35.9623	47.3251	21.0654	21.08	36.7181	56.4548	21.7493	17.4789	31.5424	17.6458	9.2225	18.6555	50.6285	35.5605	28.9306	4.4	13.3	53.2403	31.1175	6.5	22.9034	30	23.3878	18.765	30.136	24.1451	33.4404	17.2154	19.0181	43.5968	48.8204
				Most Favourable (ALL + 2011)	103.85	164.5	156.6	214.2	45.75	160.2	93.75	83.2	63	198.9	70.15	78.4	97.2	156.6	161.1	203.7	102	56.6667	148.508	252.9	95	78.3	117.75	103.833	91.45	71.2917	226.8	206.5	93.6	16	80	238.5	64.8	7.8	58.9	85.5	150.875	128.25	135	194.667	159.25	105.333	106.575	226.042	202.5
				Least Favourable (ALL + 2011)	-7.26717	0.546667	0.5	0.713333	0.53	0.513333	0.42	-25.0673	-5.6742	0.656667	0.38	0.48	0.28	0.5	0.516667	0.76	0.4	-26.634	0.756667	0.856667	0.32	0.21	0.443333	-1.36862	-1.81831	0.403333	0.76	0.51	0.4	0	0.32	0.803333	-3.16737	0.18	0.3	-0.5274	0.63	-15.8629	0.42	0.453333	0.62	-1.54458	-14.3941	0.643333	0.73
Index	Weight Applied	Normalized	{A, FSB, ND, 11} = {All economies, FSB only, No dept, 2011 dept}		Argentina	Australia	Austria	Belgium	Brazil	Canada	Chile	China	Colombia	Czech Republic	Denmark	Estonia	Finland	France	Germany	Hungary	Iceland	India	Indonesia	Ireland	Israel	Italy	Japan	Korea	Malaysia	Mexico	Netherlands	New Zealand	Norway	Peru	Poland	Portugal	Russia	Saudi Arabia	Singapore	Slovakia	Slovenia	South Africa	Spain	Sweden	Switzerland	Thailand	Turkey	UK	USA
All (No department details)	None	NO	A ND	raw	12.5	14.6667	13.5	17.8333	14.25	13.8333	12.5	21.3333	9.5	18.4167	13.5	17	9	14.5	12.9167	16	12	18.6667	20.9167	21.4167	10	10.25	13.0833	12.6667	14.5	12.0833	21	13.75	10	2	10	20.0833	20	6.5	9.5	15	17.75	13.5	12.5	13.3333	8.5	14.1667	12.25	18.0833	21.25
All (2011 department changes)	None	NO	A 11	raw	15.5	15.6667	14.5	19.8333	15.25	14.8333	12.5	21.3333	10.5	18.4167	11.5	14	9	14.5	14.9167	21	12	22.6667	20.9167	23.4167	10	7.25	13.0833	11.6667	15.5	12.0833	21	14.75	12	2	10	22.0833	27	6.5	9.5	15	17.75	13.5	12.5	13.3333	17.5	13.1667	12.25	18.0833	20.25
Only FSB/G20 (No department details)	None	NO	FSB ND	raw	9.61111	11.2857	NA	NA	12.1413	11.4833	NA	17.4518	NA	NA	NA	NA	NA	13	12.7738	NA	NA	15.75	17.2292	NA	NA	8.77941	11.0064	12.402	NA	8.76754	NA	NA	NA	NA	NA	NA	18.0526	2.61765	6.61	NA	NA	8.61667	NA	NA	NA	NA	10.5278	17.3333	21.3289
Only FSB/G20 (2011 department changes)	None	NO	FSB 11	raw	12.6111	12.2857	NA	NA	13.1413	12.4833	NA	17.4518	NA	NA	NA	NA	NA	13	14.7738	NA	NA	19.75	17.2292	NA	NA	5.77941	11.0064	11.402	NA	8.76754	NA	NA	NA	NA	NA	NA	25.0526	2.61765	6.61	NA	NA	8.61667	NA	NA	NA	NA	10.5278	17.3333	20.3289
All (No department details)	None	YES	A ND	normalized	0.540773	0.652361	0.592275	0.815451	0.630901	0.609442	0.540773	0.995708	0.386266	0.845494	0.592275	0.772532	0.360515	0.643777	0.562232	0.72103	0.515021	0.858369	0.974249	1	0.412017	0.424893	0.570815	0.549356	0.643777	0.519313	0.978541	0.60515	0.412017	0	0.412017	0.93133	0.927039	0.23176	0.386266	0.669528	0.811159	0.592275	0.540773	0.583691	0.334764	0.626609	0.527897	0.828326	0.991416
All (2011 department changes)	None	YES	A 11	normalized	0.54	0.546667	0.5	0.713333	0.53	0.513333	0.42	0.773333	0.34	0.656667	0.38	0.48	0.28	0.5	0.516667	0.76	0.4	0.826667	0.756667	0.856667	0.32	0.21	0.443333	0.386667	0.54	0.403333	0.76	0.51	0.4	0	0.32	0.803333	1	0.18	0.3	0.52	0.63	0.46	0.42	0.453333	0.62	0.446667	0.41	0.643333	0.73
Only FSB/G20 (No department details)	None	YES	FSB ND	normalized	0.373756	0.463253	NA	NA	0.508979	0.473815	NA	0.792789	NA	NA	NA	NA	NA	0.554871	0.542782	NA	NA	0.701841	0.780893	NA	NA	0.329307	0.448326	0.522909	NA	0.328673	NA	NA	NA	NA	NA	NA	0.824902	0	0.213366	NA	NA	0.320609	NA	NA	NA	NA	0.422746	0.78646	1
Only FSB/G20 (2011 department changes)	None	YES	FSB 11	normalized	0.445441	0.430937	NA	NA	0.469074	0.439746	NA	0.661204	NA	NA	NA	NA	NA	0.462775	0.54184	NA	NA	0.763645	0.651283	NA	NA	0.14093	0.373914	0.391545	NA	0.274121	NA	NA	NA	NA	NA	NA	1	0	0.177952	NA	NA	0.267396	NA	NA	NA	NA	0.35258	0.655926	0.78945
All (No department details)	GDP / World GDP	NO	A ND	WGDP	0.0977375	0.163577	0.061425	0.100651	0.428041	0.24586	0.0456	1.9853	0.051623	0.0602777	0.0433215	0.006545	0.025101	0.462507	0.55468	0.048176	0.001872	0.91196	0.409674	0.0576751	0.02442	0.297803	0.787198	0.211584	0.089668	0.274775	0.206073	0.0238838	0.03997	0.005598	0.08655	0.0757945	0.68888	0.081406	0.0328795	0.021075	0.0130108	0.0921915	0.242875	0.0645067	0.042296	0.13515	0.164787	0.528341	4.25941
All (2011 department changes)	GDP / World GDP	NO	A 11	WGDP	0.121194	0.17473	0.065975	0.111939	0.458079	0.263633	0.0456	1.9853	0.057057	0.0602777	0.0369035	0.00539	0.025101	0.462507	0.640566	0.063231	0.001872	1.10738	0.409674	0.0630611	0.02442	0.210642	0.787198	0.19488	0.095852	0.274775	0.206073	0.0256208	0.047964	0.005598	0.08655	0.0833425	0.929988	0.081406	0.0328795	0.021075	0.0130108	0.0921915	0.242875	0.0645067	0.08708	0.12561	0.164787	0.528341	4.05897
Only FSB/G20 (No department details)	GDP / World GDP	NO	FSB ND	WGDP	0.0751493	0.12587	NA	NA	0.364701	0.204093	NA	1.62408	NA	NA	NA	NA	NA	0.414661	0.548546	NA	NA	0.769466	0.33745	NA	NA	0.255077	0.662234	0.207162	NA	0.199374	NA	NA	NA	NA	NA	NA	0.621805	0.0327834	0.0228772	NA	NA	0.0588432	NA	NA	NA	NA	0.14162	0.506428	4.27524
Only FSB/G20 (2011 department changes)	GDP / World GDP	NO	FSB 11	WGDP	0.0986063	0.137023	NA	NA	0.394739	0.221866	NA	1.62408	NA	NA	NA	NA	NA	0.414661	0.634432	NA	NA	0.964886	0.33745	NA	NA	0.167915	0.662234	0.190458	NA	0.199374	NA	NA	NA	NA	NA	NA	0.862913	0.0327834	0.0228772	NA	NA	0.0588432	NA	NA	NA	NA	0.14162	0.506428	4.0748
All (No department details)	Reinhart & Rogoff coarse	NO	A ND	RR	42.5	58.6667	54	71.3333	42.75	41.5	37.5	29.8667	28.5	55.25	13.5	17	36	58	51.6667	38.4	36	37.3333	62.75	85.6667	24	41	52.3333	38	14.5	36.25	84	41.25	30	4	30	80.3333	40	6.5	28.5	30	31.95	54	50	40	25.5	42.5	51.45	54.25	85
All (2011 department changes)	Reinhart & Rogoff coarse	NO	A 11	RR	52.7	62.6667	58	79.3333	45.75	44.5	37.5	29.8667	31.5	55.25	11.5	14	36	58	59.6667	50.4	36	45.3333	62.75	93.6667	24	29	52.3333	35	15.5	36.25	84	44.25	36	4	30	88.3333	54	6.5	28.5	30	31.95	54	50	40	52.5	39.5	51.45	54.25	81
Only FSB/G20 (No department details)	Reinhart & Rogoff coarse	NO	FSB ND	RR	32.6778	45.1429	NA	NA	36.4239	34.45	NA	24.4325	NA	NA	NA	NA	NA	52	51.0952	NA	NA	31.5	51.6875	NA	NA	35.1176	44.0256	37.2059	NA	26.3026	NA	NA	NA	NA	NA	NA	36.1053	2.61765	19.83	NA	NA	34.4667	NA	NA	NA	NA	44.2167	52	85.3158
Only FSB/G20 (2011 department changes)	Reinhart & Rogoff coarse	NO	FSB 11	RR	42.8778	49.1429	NA	NA	39.4239	37.45	NA	24.4325	NA	NA	NA	NA	NA	52	59.0952	NA	NA	39.5	51.6875	NA	NA	23.1176	44.0256	34.2059	NA	26.3026	NA	NA	NA	NA	NA	NA	50.1053	2.61765	19.83	NA	NA	34.4667	NA	NA	NA	NA	44.2167	52	81.3158
All (No department details)	Reverse Shambaugh exchange rate classification	NO	A ND	RSHAM	22.5	35.2	32.4	42.8	34.2	33.2	30	0	22.8	44.2	5.4	6.8	21.6	34.8	31	38.4	28.8	33.6	50.2	51.4	24	24.6	31.4	30.4	20.3	29	50.4	33	24	4.8	24	48.2	48	7.8	22.8	36	17.75	32.4	30	16	11.9	34	29.4	43.4	51
All (2011 department changes)	Reverse Shambaugh exchange rate classification	NO	A 11	RSHAM	27.9	37.6	34.8	47.6	36.6	35.6	30	0	25.2	44.2	4.6	5.6	21.6	34.8	35.8	50.4	28.8	40.8	50.2	56.2	24	17.4	31.4	28	21.7	29	50.4	35.4	28.8	4.8	24	53	64.8	7.8	22.8	36	17.75	32.4	30	16	24.5	31.6	29.4	43.4	48.6
Only FSB/G20 (No department details)	Reverse Shambaugh exchange rate classification	NO	FSB ND	RSHAM	17.3	27.0857	NA	NA	29.1391	27.56	NA	0	NA	NA	NA	NA	NA	31.2	30.6571	NA	NA	28.35	41.35	NA	NA	21.0706	26.4154	29.7647	NA	21.0421	NA	NA	NA	NA	NA	NA	43.3263	3.14118	15.864	NA	NA	20.68	NA	NA	NA	NA	25.2667	41.6	51.1895
Only FSB/G20 (2011 department changes)	Reverse Shambaugh exchange rate classification	NO	FSB 11	RSHAM	22.7	29.4857	NA	NA	31.5391	29.96	NA	0	NA	NA	NA	NA	NA	31.2	35.4571	NA	NA	35.55	41.35	NA	NA	13.8706	26.4154	27.3647	NA	21.0421	NA	NA	NA	NA	NA	NA	60.1263	3.14118	15.864	NA	NA	20.68	NA	NA	NA	NA	25.2667	41.6	48.7895
All (No department details)	TI	NO	A ND	TI	83.75	154	145.8	192.6	NA	149.4	93.75	83.2	57	198.9	82.35	95.2	97.2	156.6	139.5	155.2	102	46.6667	148.508	231.3	95	110.7	117.75	112.733	85.55	71.2917	226.8	192.5	78	16	80	216.9	44	6.5	58.9	85.5	150.875	128.25	135	194.667	77.35	113.333	106.575	226.042	212.5
All (2011 department changes)	TI	NO	A 11	TI	103.85	164.5	156.6	214.2	NA	160.2	93.75	83.2	63	198.9	70.15	78.4	97.2	156.6	161.1	203.7	102	56.6667	148.508	252.9	95	78.3	117.75	103.833	91.45	71.2917	226.8	206.5	93.6	16	80	238.5	59.4	6.5	58.9	85.5	150.875	128.25	135	194.667	159.25	105.333	106.575	226.042	202.5
Only FSB/G20 (No department details)	TI	NO	FSB ND	TI	64.3944	118.5	NA	NA	NA	124.02	NA	68.0618	NA	NA	NA	NA	NA	140.4	137.957	NA	NA	39.375	122.327	NA	NA	94.8176	99.0577	110.377	NA	51.7285	NA	NA	NA	NA	NA	NA	39.7158	2.61765	40.982	NA	NA	81.8583	NA	NA	NA	NA	91.5917	216.667	213.289
Only FSB/G20 (2011 department changes)	TI	NO	FSB 11	TI	84.4944	129	NA	NA	NA	134.82	NA	68.0618	NA	NA	NA	NA	NA	140.4	159.557	NA	NA	49.375	122.327	NA	NA	62.4176	99.0577	101.477	NA	51.7285	NA	NA	NA	NA	NA	NA	55.1158	2.61765	40.982	NA	NA	81.8583	NA	NA	NA	NA	91.5917	216.667	203.289
All (No department details)	Chinn-Ito kaopen	NO	A ND	KAOPEN	-5.86062	16.2932	32.6938	42.253	0.569929	33.5011	26.3394	-25.0673	-5.1338	41.7038	32.6938	41.17	21.7959	35.1156	31.2811	33.7145	13.3308	-21.9339	23.2363	51.8661	19.4985	24.8231	31.6847	-1.48593	-1.701	8.31101	50.857	33.2993	24.2176	4.84353	0.53175	48.6371	-2.3462	7.22083	23.0068	-0.5274	29.0256	-15.8629	30.2721	32.2902	20.585	-1.66189	-14.3941	43.7936	51.4625
All (2011 department changes)	Chinn-Ito kaopen	NO	A 11	KAOPEN	-7.26717	17.4041	35.1156	46.9917	0.609924	35.9228	26.3394	-25.0673	-5.6742	41.7038	27.8503	33.9047	21.7959	35.1156	36.1246	44.2503	13.3308	-26.634	23.2363	56.7096	19.4985	17.5578	31.6847	-1.36862	-1.81831	8.31101	50.857	35.721	29.0612	4.84353	0.53175	53.4806	-3.16737	7.22083	23.0068	-0.5274	29.0256	-15.8629	30.2721	32.2902	42.3809	-1.54458	-14.3941	43.7936	49.0407
Only FSB/G20 (No department details)	Chinn-Ito kaopen	NO	FSB ND	KAOPEN	-4.50617	12.5373	NA	NA	0.485591	27.8099	NA	-20.5063	NA	NA	NA	NA	NA	31.4829	30.9352	NA	NA	-18.5067	19.1398	NA	NA	21.2617	26.6549	-1.45487	NA	6.03039	NA	NA	NA	NA	NA	NA	-2.11775	2.90794	16.0079	NA	NA	-10.1248	NA	NA	NA	NA	-12.3705	41.9772	51.6537
Only FSB/G20 (2011 department changes)	Chinn-Ito kaopen	NO	FSB 11	KAOPEN	-5.91272	13.6482	NA	NA	0.525586	30.2317	NA	-20.5063	NA	NA	NA	NA	NA	31.4829	35.7787	NA	NA	-23.2068	19.1398	NA	NA	13.9964	26.6549	-1.33756	NA	6.03039	NA	NA	NA	NA	NA	NA	-2.93892	2.90794	16.0079	NA	NA	-10.1248	NA	NA	NA	NA	-12.3705	41.9772	49.2319
All (No department details)	CAPCON	NO	A ND	CAPCON	5.0625	9.9	11.745	17.2983	9.90375	13.1417	10	0	3.515	15.47	12.825	NA	8.19	14.21	11.625	14.96	9.72	1.12	7.84375	20.3458	9.95	9.99375	13.0833	7.91667	2.755	5.98125	21	12.375	9.35	2	2.6	16.87	6.1	2.4375	8.1225	NA	15.265	5.13	12.25	12.3333	7.735	3.04583	8.63625	18.0833	18.3813
All (2011 department changes)	CAPCON	NO	A 11	CAPCON	6.2775	10.575	12.615	19.2383	10.5987	14.0917	10	0	3.885	15.47	10.925	NA	8.19	14.21	13.425	19.635	9.72	1.36	7.84375	22.2458	9.95	7.06875	13.0833	7.29167	2.945	5.98125	21	13.275	11.22	2	2.6	18.55	8.235	2.4375	8.1225	NA	15.265	5.13	12.25	12.3333	15.925	2.83083	8.63625	18.0833	17.5162
Only FSB/G20 (No department details)	CAPCON	NO	FSB ND	CAPCON	3.8925	7.61786	NA	NA	8.43821	10.9092	NA	0	NA	NA	NA	NA	NA	12.74	11.4964	NA	NA	0.945	6.46094	NA	NA	8.55992	11.0064	7.75123	NA	4.33993	NA	NA	NA	NA	NA	NA	5.50605	0.981618	5.65155	NA	NA	3.27433	NA	NA	NA	NA	7.42208	17.3333	18.4495
Only FSB/G20 (2011 department changes)	CAPCON	NO	FSB 11	CAPCON	5.1075	8.29286	NA	NA	9.13321	11.8592	NA	0	NA	NA	NA	NA	NA	12.74	13.2964	NA	NA	1.185	6.46094	NA	NA	5.63492	11.0064	7.12623	NA	4.33993	NA	NA	NA	NA	NA	NA	7.64105	0.981618	5.65155	NA	NA	3.27433	NA	NA	NA	NA	7.42208	17.3333	17.5845
All (No department details)	None	YES	A ND	normalized	0.540773	0.652361	0.592275	0.815451	0.630901	0.609442	0.540773	0.995708	0.386266	0.845494	0.592275	0.772532	0.360515	0.643777	0.562232	0.72103	0.515021	0.858369	0.974249	1	0.412017	0.424893	0.570815	0.549356	0.643777	0.519313	0.978541	0.60515	0.412017	0	0.412017	0.93133	0.927039	0.23176	0.386266	0.669528	0.811159	0.592275	0.540773	0.583691	0.334764	0.626609	0.527897	0.828326	0.991416
All (2011 department changes)	None	YES	A 11	normalized	0.54	0.546667	0.5	0.713333	0.53	0.513333	0.42	0.773333	0.34	0.656667	0.38	0.48	0.28	0.5	0.516667	0.76	0.4	0.826667	0.756667	0.856667	0.32	0.21	0.443333	0.386667	0.54	0.403333	0.76	0.51	0.4	0	0.32	0.803333	1	0.18	0.3	0.52	0.63	0.46	0.42	0.453333	0.62	0.446667	0.41	0.643333	0.73
Only FSB/G20 (No department details)	None	YES	FSB ND	normalized	0.373756	0.463253	NA	NA	0.508979	0.473815	NA	0.792789	NA	NA	NA	NA	NA	0.554871	0.542782	NA	NA	0.701841	0.780893	NA	NA	0.329307	0.448326	0.522909	NA	0.328673	NA	NA	NA	NA	NA	NA	0.824902	0	0.213366	NA	NA	0.320609	NA	NA	NA	NA	0.422746	0.78646	1
Only FSB/G20 (2011 department changes)	None	YES	FSB 11	normalized	0.445441	0.430937	NA	NA	0.469074	0.439746	NA	0.661204	NA	NA	NA	NA	NA	0.462775	0.54184	NA	NA	0.763645	0.651283	NA	NA	0.14093	0.373914	0.391545	NA	0.274121	NA	NA	NA	NA	NA	NA	1	0	0.177952	NA	NA	0.267396	NA	NA	NA	NA	0.35258	0.655926	0.78945
All (No department details)	GDP / World GDP	YES	A ND	WGDP	0.0225166	0.0379809	0.0139876	0.023201	0.100098	0.0573072	0.0102707	0.465863	0.0116854	0.0137182	0.00973555	0.00109758	0.00545597	0.108193	0.129842	0.0108758	0	0.213759	0.0957834	0.0131069	0.00529601	0.0695076	0.184455	0.0492566	0.0206213	0.0640987	0.0479622	0.00517006	0.00894836	0.000875153	0.0198889	0.0173627	0.161363	0.0186807	0.00728296	0.00451035	0.00261624	0.021214	0.0566061	0.0147115	0.00949468	0.031304	0.038265	0.123656	1
All (2011 department changes)	GDP / World GDP	YES	A 11	WGDP	0.0294108	0.0426064	0.0158002	0.0271296	0.112447	0.0645192	0.0107781	0.488879	0.0136021	0.0143959	0.00863462	0.000867122	0.00572552	0.113538	0.157426	0.0151239	0	0.272487	0.100516	0.015082	0.00555767	0.0514578	0.193568	0.0475729	0.0231643	0.0672656	0.0503318	0.00585363	0.0113608	0.00091839	0.0208716	0.020081	0.228763	0.0196037	0.00764278	0.00473319	0.0027455	0.0222621	0.0594028	0.0154383	0.0210022	0.0304991	0.0401555	0.129765	1
Only FSB/G20 (No department details)	GDP / World GDP	YES	FSB ND	WGDP	0.0122925	0.02422	NA	NA	0.0803844	0.0426154	NA	0.376544	NA	NA	NA	NA	NA	0.0921332	0.123618	NA	NA	0.17557	0.0739761	NA	NA	0.0546049	0.150353	0.0433371	NA	0.0415056	NA	NA	NA	NA	NA	NA	0.140846	0.00232958	0	NA	NA	0.00845789	NA	NA	NA	NA	0.0279239	0.113713	1
Only FSB/G20 (2011 department changes)	GDP / World GDP	YES	FSB 11	WGDP	0.0186897	0.0281707	NA	NA	0.0917741	0.0491098	NA	0.395171	NA	NA	NA	NA	NA	0.0966909	0.15093	NA	NA	0.232485	0.0776356	NA	NA	0.0357948	0.157791	0.0413585	NA	0.0435588	NA	NA	NA	NA	NA	NA	0.207318	0.00244482	0	NA	NA	0.00887629	NA	NA	NA	NA	0.0293052	0.119339	1
All (No department details)	Reinhart & Rogoff coarse	YES	A ND	RR	0.471429	0.669388	0.612245	0.82449	0.47449	0.459184	0.410204	0.316735	0.3	0.627551	0.116327	0.159184	0.391837	0.661224	0.583673	0.421224	0.391837	0.408163	0.719388	1	0.244898	0.453061	0.591837	0.416327	0.128571	0.394898	0.979592	0.456122	0.318367	0	0.318367	0.934694	0.440816	0.0306122	0.3	0.318367	0.342245	0.612245	0.563265	0.440816	0.263265	0.471429	0.58102	0.615306	0.991837
All (2011 department changes)	Reinhart & Rogoff coarse	YES	A 11	RR	0.533212	0.642336	0.591241	0.824818	0.457117	0.443431	0.366788	0.283212	0.301095	0.561131	0.0821168	0.109489	0.350365	0.591241	0.609489	0.508029	0.350365	0.452555	0.643248	0.981752	0.218978	0.273723	0.529197	0.339416	0.125912	0.353102	0.875912	0.440693	0.350365	0	0.284672	0.923358	0.547445	0.0273723	0.268248	0.284672	0.306022	0.547445	0.50365	0.394161	0.531022	0.388686	0.519526	0.550182	0.843066
Only FSB/G20 (No department details)	Reinhart & Rogoff coarse	YES	FSB ND	RR	0.363492	0.514222	NA	NA	0.408791	0.384922	NA	0.263788	NA	NA	NA	NA	NA	0.59714	0.586199	NA	NA	0.34925	0.593361	NA	NA	0.392995	0.500713	0.418247	NA	0.286403	NA	NA	NA	NA	NA	NA	0.404938	0	0.208135	NA	NA	0.385124	NA	NA	NA	NA	0.503022	0.59714	1
Only FSB/G20 (2011 department changes)	Reinhart & Rogoff coarse	YES	FSB 11	RR	0.477936	0.55231	NA	NA	0.436935	0.413502	NA	0.258968	NA	NA	NA	NA	NA	0.586228	0.670457	NA	NA	0.437838	0.582518	NA	NA	0.24336	0.491563	0.374991	NA	0.281169	NA	NA	NA	NA	NA	NA	0.563735	0	0.204331	NA	NA	0.378086	NA	NA	NA	NA	0.493831	0.586228	0.934242
All (No department details)	Reverse Shambaugh exchange rate classification	YES	A ND	RSHAM	0.437743	0.684825	0.63035	0.832685	0.66537	0.645914	0.583658	0	0.44358	0.859922	0.105058	0.132296	0.420233	0.677043	0.603113	0.747082	0.560311	0.653696	0.976654	1	0.466926	0.478599	0.610895	0.59144	0.394942	0.564202	0.980545	0.642023	0.466926	0.0933852	0.466926	0.937743	0.933852	0.151751	0.44358	0.700389	0.345331	0.63035	0.583658	0.311284	0.231518	0.661479	0.571984	0.844358	0.992218
All (2011 department changes)	Reverse Shambaugh exchange rate classification	YES	A 11	RSHAM	0.430556	0.580247	0.537037	0.734568	0.564815	0.549383	0.462963	0	0.388889	0.682099	0.0709877	0.0864198	0.333333	0.537037	0.552469	0.777778	0.444444	0.62963	0.774691	0.867284	0.37037	0.268519	0.484568	0.432099	0.334877	0.447531	0.777778	0.546296	0.444444	0.0740741	0.37037	0.817901	1	0.12037	0.351852	0.555556	0.27392	0.5	0.462963	0.246914	0.378086	0.487654	0.453704	0.669753	0.75
Only FSB/G20 (No department details)	Reverse Shambaugh exchange rate classification	YES	FSB ND	RSHAM	0.33796	0.529127	NA	NA	0.569241	0.538392	NA	0	NA	NA	NA	NA	NA	0.6095	0.598895	NA	NA	0.553825	0.807783	NA	NA	0.411619	0.516032	0.581461	NA	0.411063	NA	NA	NA	NA	NA	NA	0.846391	0.0613637	0.309907	NA	NA	0.403989	NA	NA	NA	NA	0.493591	0.812667	1
Only FSB/G20 (2011 department changes)	Reverse Shambaugh exchange rate classification	YES	FSB 11	RSHAM	0.377539	0.490396	NA	NA	0.524548	0.498284	NA	0	NA	NA	NA	NA	NA	0.518908	0.589711	NA	NA	0.591255	0.687719	NA	NA	0.230691	0.439332	0.45512	NA	0.349965	NA	NA	NA	NA	NA	NA	1	0.052243	0.263845	NA	NA	0.343943	NA	NA	NA	NA	0.420226	0.691877	0.81145
All (No department details)	TI	YES	A ND	TI	0.343639	0.656139	0.619662	0.827847	NA	0.635676	0.388123	0.341192	0.224644	0.855872	0.337411	0.394573	0.40347	0.667705	0.591637	0.661477	0.424822	0.178677	0.63171	1	0.393683	0.463523	0.494884	0.472568	0.351646	0.288219	0.979982	0.827402	0.31806	0.0422598	0.326957	0.935943	0.166815	0	0.233096	0.351423	0.642238	0.541593	0.571619	0.83704	0.315169	0.475237	0.445173	0.976609	0.91637
All (2011 department changes)	TI	YES	A 11	TI	0.388003	0.629733	0.598246	0.82782	NA	0.612595	0.347748	0.305699	0.225189	0.766839	0.253687	0.286568	0.361499	0.598246	0.616182	0.785971	0.38063	0.199947	0.565996	0.982065	0.35273	0.28617	0.443404	0.387937	0.338581	0.258237	0.878039	0.79713	0.34715	0.0378637	0.292945	0.924671	0.210841	0	0.208848	0.314866	0.575428	0.485253	0.512156	0.749967	0.608808	0.393915	0.398864	0.875017	0.781188
Only FSB/G20 (No department details)	TI	YES	FSB ND	TI	0.288611	0.541382	NA	NA	NA	0.567171	NA	0.305744	NA	NA	NA	NA	NA	0.643695	0.632283	NA	NA	0.171724	0.559262	NA	NA	0.430742	0.450551	0.503435	NA	0.229437	NA	NA	NA	NA	NA	NA	0.173316	0	0.179232	NA	NA	0.370199	NA	NA	NA	NA	0.415671	1	0.984222
Only FSB/G20 (2011 department changes)	TI	YES	FSB 11	TI	0.353083	0.545007	NA	NA	NA	0.570105	NA	0.28222	NA	NA	NA	NA	NA	0.594168	0.676781	NA	NA	0.201635	0.516231	NA	NA	0.25788	0.415885	0.42632	NA	0.211784	NA	NA	NA	NA	NA	NA	0.226391	0	0.165441	NA	NA	0.341715	NA	NA	NA	NA	0.383689	0.923059	0.865371
All (No department details)	Chinn-Ito kaopen	YES	A ND	KAOPEN	0.249653	0.537614	0.750794	0.875047	0.333239	0.761287	0.668198	0	0.259101	0.867908	0.750794	0.860969	0.609139	0.782272	0.732431	0.764061	0.499108	0.0407289	0.627862	1	0.579278	0.648488	0.737678	0.306517	0.303721	0.43386	0.986884	0.758663	0.640618	0.388789	0.332743	0.958028	0.295335	0.419689	0.624879	0.318976	0.703113	0.119641	0.719315	0.745547	0.5934	0.304229	0.138733	0.895071	0.994754
All (2011 department changes)	Chinn-Ito kaopen	YES	A 11	KAOPEN	0.232373	0.528391	0.740903	0.883399	0.326887	0.750589	0.635603	0.0187982	0.251487	0.819952	0.653731	0.726375	0.581087	0.740903	0.753011	0.850506	0.479518	0	0.598369	1	0.553522	0.530236	0.699738	0.303147	0.297752	0.419288	0.929778	0.748168	0.668259	0.377684	0.325949	0.961257	0.281565	0.406208	0.595615	0.313241	0.667832	0.129237	0.682788	0.707003	0.828076	0.301036	0.146861	0.845026	0.907984
Only FSB/G20 (No department details)	Chinn-Ito kaopen	YES	FSB ND	KAOPEN	0.221732	0.457921	NA	NA	0.290908	0.669571	NA	0	NA	NA	NA	NA	NA	0.720472	0.712881	NA	NA	0.0277108	0.54942	NA	NA	0.578825	0.653565	0.264017	NA	0.367748	NA	NA	NA	NA	NA	NA	0.254831	0.324477	0.506017	NA	NA	0.143868	NA	NA	NA	NA	0.112748	0.865903	1
Only FSB/G20 (2011 department changes)	Chinn-Ito kaopen	YES	FSB 11	KAOPEN	0.238741	0.508775	NA	NA	0.327621	0.737706	NA	0.0372799	NA	NA	NA	NA	NA	0.754979	0.814281	NA	NA	0	0.584586	NA	NA	0.513582	0.68833	0.3019	NA	0.403613	NA	NA	NA	NA	NA	NA	0.279794	0.360508	0.54135	NA	NA	0.180594	NA	NA	NA	NA	0.149594	0.899851	1
All (No department details)	CAPCON	YES	A ND	CAPCON	0.241071	0.471429	0.559286	0.82373	0.471607	0.625794	0.47619	0	0.167381	0.736667	0.610714	NA	0.39	0.676667	0.553571	0.712381	0.462857	0.0533333	0.373512	0.968849	0.47381	0.475893	0.623016	0.376984	0.13119	0.284821	1	0.589286	0.445238	0.0952381	0.12381	0.803333	0.290476	0.116071	0.386786	NA	0.726905	0.244286	0.583333	0.587302	0.368333	0.14504	0.41125	0.861111	0.875298
All (2011 department changes)	CAPCON	YES	A 11	CAPCON	0.282188	0.47537	0.567072	0.864806	0.476438	0.633452	0.449522	0	0.174639	0.695411	0.491103	NA	0.368159	0.638771	0.603484	0.882637	0.436936	0.061135	0.352594	1	0.447275	0.317756	0.588125	0.327777	0.132384	0.268871	0.943997	0.596741	0.504364	0.0899045	0.116876	0.833864	0.370182	0.109571	0.365125	NA	0.686196	0.230605	0.550665	0.554411	0.715864	0.127252	0.388219	0.812886	0.787395
Only FSB/G20 (No department details)	CAPCON	YES	FSB ND	CAPCON	0.210981	0.412902	NA	NA	0.457367	0.591298	NA	0	NA	NA	NA	NA	NA	0.690532	0.623128	NA	NA	0.0512208	0.350195	NA	NA	0.463964	0.596568	0.420131	NA	0.235233	NA	NA	NA	NA	NA	NA	0.298438	0.0532055	0.306325	NA	NA	0.177475	NA	NA	NA	NA	0.402291	0.9395	1
Only FSB/G20 (2011 department changes)	CAPCON	YES	FSB 11	CAPCON	0.290454	0.471599	NA	NA	0.519388	0.674409	NA	0	NA	NA	NA	NA	NA	0.7245	0.756143	NA	NA	0.0673887	0.367421	NA	NA	0.320448	0.625914	0.405255	NA	0.246804	NA	NA	NA	NA	NA	NA	0.434532	0.0558228	0.321393	NA	NA	0.186205	NA	NA	NA	NA	0.42208	0.985714	1
[truncated: 2 more columns]

## Sheet: WI Values
Index	Weight Applied	Normalized	Argentina	Australia	Austria	Belgium	Brazil	Canada	Chile	China	Colombia	Czech Republic	Denmark	Estonia	Finland	France	Germany	Hungary	Iceland	India	Indonesia	Ireland	Israel	Italy	Japan	Korea	Malaysia	Mexico	Netherlands	New Zealand	Norway	Peru	Poland	Portugal	Russia	Saudi Arabia	Singapore	Slovakia	Slovenia	South Africa	Spain	Sweden	Switzerland	Thailand	Turkey	UK	USA	EZ
All (No department details)	None	NO	12.5	14.6667	13.5	17.8333	14.25	13.8333	12.5	21.3333	9.5	18.4167	13.5	17	9	14.5	12.9167	16	12	18.6667	20.9167	21.4167	10	10.25	13.0833	12.6667	14.5	12.0833	21	13.75	10	2	10	20.0833	20	6.5	9.5	15	17.75	13.5	12.5	13.3333	8.5	14.1667	12.25	18.0833	21.25	20.8333
All (2001 department changes)	None	NO	12.5	14.6667	13.5	18.8333	26.25	14.8333	6.5	21.3333	9.5	19.4167	9.5	9	-5	15.5	14.9167	21	12	26.6667	20.9167	17.4167	5	7.25	12.0833	12.6667	17.5	17.0833	23	13.75	16	2	15	24.0833	28	6.5	9.5	10	16.75	13.5	11.5	7.33333	22.5	15.1667	12.25	18.0833	24.25	29.8333
All (2011 department changes)	None	NO	15.5	15.6667	14.5	19.8333	15.25	14.8333	12.5	21.3333	10.5	18.4167	11.5	14	9	14.5	14.9167	21	12	22.6667	20.9167	23.4167	10	7.25	13.0833	11.6667	15.5	12.0833	21	14.75	12	2	10	22.0833	27	6.5	9.5	15	17.75	13.5	12.5	13.3333	17.5	13.1667	12.25	18.0833	20.25	23.8333
Only FSB/G20 (No department details)	None	NO	9.61111	11.2857	NA	NA	12.1413	11.4833	NA	17.4518	NA	NA	NA	NA	NA	13	12.7738	NA	NA	15.75	17.2292	NA	NA	8.77941	11.0064	12.402	NA	8.76754	NA	NA	NA	NA	NA	NA	18.0526	2.61765	6.61	NA	NA	8.61667	NA	NA	NA	NA	10.5278	17.3333	21.3289	18.7138
Only FSB/G20 (2001 department changes)	None	NO	9.61111	11.2857	NA	NA	24.1413	12.4833	NA	17.4518	NA	NA	NA	NA	NA	14	14.7738	NA	NA	23.75	17.2292	NA	NA	5.77941	10.0064	12.402	NA	13.7675	NA	NA	NA	NA	NA	NA	26.0526	2.61765	6.61	NA	NA	8.61667	NA	NA	NA	NA	10.5278	17.3333	24.3289	27.7138
Only FSB/G20 (2011 department changes)	None	NO	12.6111	12.2857	NA	NA	13.1413	12.4833	NA	17.4518	NA	NA	NA	NA	NA	13	14.7738	NA	NA	19.75	17.2292	NA	NA	5.77941	11.0064	11.402	NA	8.76754	NA	NA	NA	NA	NA	NA	25.0526	2.61765	6.61	NA	NA	8.61667	NA	NA	NA	NA	10.5278	17.3333	20.3289	21.7138
All (No department details)	GDP / World GDP	NO	0.0977375	0.163577	0.061425	0.100651	0.428041	0.24586	0.0456	1.9853	0.051623	0.0602777	0.0433215	0.006545	0.025101	0.462507	0.55468	0.048176	0.001872	0.91196	0.409674	0.0576751	0.02442	0.297803	0.787198	0.211584	0.089668	0.274775	0.206073	0.0238838	0.03997	0.005598	0.08655	0.0757945	0.68888	0.081406	0.0328795	0.021075	0.0130108	0.0921915	0.242875	0.0645067	0.042296	0.13515	0.164787	0.528341	4.25941	3.35585	0
All (2001 department changes)	GDP / World GDP	NO	0.0977375	0.163577	0.061425	0.106295	0.788497	0.263633	0.023712	1.9853	0.051623	0.0635508	0.0304855	0.003465	0.044624	0.494404	0.640566	0.063231	0.001872	1.3028	0.409674	0.0469031	0.01221	0.210642	0.72703	0.211584	0.10822	0.388475	0.225699	0.0238838	0.063952	0.005598	0.129825	0.0908905	0.964432	0.081406	0.0328795	0.01405	0.0122778	0.0921915	0.223445	0.0354787	0.11196	0.14469	0.164787	0.528341	4.86074	4.80558	0
All (2011 department changes)	GDP / World GDP	NO	0.121194	0.17473	0.065975	0.111939	0.458079	0.263633	0.0456	1.9853	0.057057	0.0602777	0.0369035	0.00539	0.025101	0.462507	0.640566	0.063231	0.001872	1.10738	0.409674	0.0630611	0.02442	0.210642	0.787198	0.19488	0.095852	0.274775	0.206073	0.0256208	0.047964	0.005598	0.08655	0.0833425	0.929988	0.081406	0.0328795	0.021075	0.0130108	0.0921915	0.242875	0.0645067	0.08708	0.12561	0.164787	0.528341	4.05897	3.8391	0
Only FSB/G20 (No department details)	GDP / World GDP	NO	0.0751493	0.12587	NA	NA	0.364701	0.204093	NA	1.62408	NA	NA	NA	NA	NA	0.414661	0.548546	NA	NA	0.769466	0.33745	NA	NA	0.255077	0.662234	0.207162	NA	0.199374	NA	NA	NA	NA	NA	NA	0.621805	0.0327834	0.0228772	NA	NA	0.0588432	NA	NA	NA	NA	0.14162	0.506428	4.27524	3.01443	0
Only FSB/G20 (2001 department changes)	GDP / World GDP	NO	0.0751493	0.12587	NA	NA	0.725157	0.221866	NA	1.62408	NA	NA	NA	NA	NA	0.446558	0.634432	NA	NA	1.16031	0.33745	NA	NA	0.167915	0.602066	0.207162	NA	0.313074	NA	NA	NA	NA	NA	NA	0.897357	0.0327834	0.0228772	NA	NA	0.0588432	NA	NA	NA	NA	0.14162	0.506428	4.87657	4.46416	0
Only FSB/G20 (2011 department changes)	GDP / World GDP	NO	0.0986063	0.137023	NA	NA	0.394739	0.221866	NA	1.62408	NA	NA	NA	NA	NA	0.414661	0.634432	NA	NA	0.964886	0.33745	NA	NA	0.167915	0.662234	0.190458	NA	0.199374	NA	NA	NA	NA	NA	NA	0.862913	0.0327834	0.0228772	NA	NA	0.0588432	NA	NA	NA	NA	0.14162	0.506428	4.0748	3.49768	0
All (No department details)	Reinhart & Rogoff coarse	NO	42.5	58.6667	54	71.3333	42.75	41.5	37.5	29.8667	28.5	55.25	13.5	17	36	58	51.6667	38.4	36	37.3333	62.75	85.6667	24	41	52.3333	38	14.5	36.25	84	41.25	30	4	30	80.3333	40	6.5	28.5	30	31.95	54	50	40	25.5	42.5	51.45	54.25	85	83.3333	0
All (2001 department changes)	Reinhart & Rogoff coarse	NO	42.5	58.6667	54	75.3333	78.75	44.5	19.5	29.8667	28.5	58.25	9.5	9	64	62	59.6667	50.4	36	53.3333	62.75	69.6667	12	29	48.3333	38	17.5	51.25	92	41.25	48	4	45	96.3333	56	6.5	28.5	20	30.15	54	46	22	67.5	45.5	51.45	54.25	97	119.333	0
All (2011 department changes)	Reinhart & Rogoff coarse	NO	52.7	62.6667	58	79.3333	45.75	44.5	37.5	29.8667	31.5	55.25	11.5	14	36	58	59.6667	50.4	36	45.3333	62.75	93.6667	24	29	52.3333	35	15.5	36.25	84	44.25	36	4	30	88.3333	54	6.5	28.5	30	31.95	54	50	40	52.5	39.5	51.45	54.25	81	95.3333	0
Only FSB/G20 (No department details)	Reinhart & Rogoff coarse	NO	32.6778	45.1429	NA	NA	36.4239	34.45	NA	24.4325	NA	NA	NA	NA	NA	52	51.0952	NA	NA	31.5	51.6875	NA	NA	35.1176	44.0256	37.2059	NA	26.3026	NA	NA	NA	NA	NA	NA	36.1053	2.61765	19.83	NA	NA	34.4667	NA	NA	NA	NA	44.2167	52	85.3158	74.8551	0
Only FSB/G20 (2001 department changes)	Reinhart & Rogoff coarse	NO	32.6778	45.1429	NA	NA	72.4239	37.45	NA	24.4325	NA	NA	NA	NA	NA	56	59.0952	NA	NA	47.5	51.6875	NA	NA	23.1176	40.0256	37.2059	NA	41.3026	NA	NA	NA	NA	NA	NA	52.1053	2.61765	19.83	NA	NA	34.4667	NA	NA	NA	NA	44.2167	52	97.3158	110.855	0
Only FSB/G20 (2011 department changes)	Reinhart & Rogoff coarse	NO	42.8778	49.1429	NA	NA	39.4239	37.45	NA	24.4325	NA	NA	NA	NA	NA	52	59.0952	NA	NA	39.5	51.6875	NA	NA	23.1176	44.0256	34.2059	NA	26.3026	NA	NA	NA	NA	NA	NA	50.1053	2.61765	19.83	NA	NA	34.4667	NA	NA	NA	NA	44.2167	52	81.3158	86.8551	0
All (No department details)	Reverse Shambaugh exchange rate classification	NO	22.5	35.2	32.4	42.8	34.2	33.2	30	0	22.8	44.2	5.4	6.8	21.6	34.8	31	38.4	28.8	33.6	50.2	51.4	24	24.6	31.4	30.4	20.3	29	50.4	33	24	4.8	24	48.2	48	7.8	22.8	36	17.75	32.4	30	16	11.9	34	29.4	43.4	51	50	0
All (2001 department changes)	Reverse Shambaugh exchange rate classification	NO	22.5	35.2	32.4	45.2	63	35.6	15.6	0	22.8	46.6	3.8	3.6	38.4	37.2	35.8	50.4	28.8	48	50.2	41.8	12	17.4	29	30.4	24.5	41	55.2	33	38.4	4.8	36	57.8	67.2	7.8	22.8	24	16.75	32.4	27.6	8.8	31.5	36.4	29.4	43.4	58.2	71.6	0
All (2011 department changes)	Reverse Shambaugh exchange rate classification	NO	27.9	37.6	34.8	47.6	36.6	35.6	30	0	25.2	44.2	4.6	5.6	21.6	34.8	35.8	50.4	28.8	40.8	50.2	56.2	24	17.4	31.4	28	21.7	29	50.4	35.4	28.8	4.8	24	53	64.8	7.8	22.8	36	17.75	32.4	30	16	24.5	31.6	29.4	43.4	48.6	57.2	0
Only FSB/G20 (No department details)	Reverse Shambaugh exchange rate classification	NO	17.3	27.0857	NA	NA	29.1391	27.56	NA	0	NA	NA	NA	NA	NA	31.2	30.6571	NA	NA	28.35	41.35	NA	NA	21.0706	26.4154	29.7647	NA	21.0421	NA	NA	NA	NA	NA	NA	43.3263	3.14118	15.864	NA	NA	20.68	NA	NA	NA	NA	25.2667	41.6	51.1895	44.913	0
Only FSB/G20 (2001 department changes)	Reverse Shambaugh exchange rate classification	NO	17.3	27.0857	NA	NA	57.9391	29.96	NA	0	NA	NA	NA	NA	NA	33.6	35.4571	NA	NA	42.75	41.35	NA	NA	13.8706	24.0154	29.7647	NA	33.0421	NA	NA	NA	NA	NA	NA	62.5263	3.14118	15.864	NA	NA	20.68	NA	NA	NA	NA	25.2667	41.6	58.3895	66.513	0
Only FSB/G20 (2011 department changes)	Reverse Shambaugh exchange rate classification	NO	22.7	29.4857	NA	NA	31.5391	29.96	NA	0	NA	NA	NA	NA	NA	31.2	35.4571	NA	NA	35.55	41.35	NA	NA	13.8706	26.4154	27.3647	NA	21.0421	NA	NA	NA	NA	NA	NA	60.1263	3.14118	15.864	NA	NA	20.68	NA	NA	NA	NA	25.2667	41.6	48.7895	52.113	0
All (No department details)	TI	NO	83.75	154	145.8	192.6	NA	149.4	93.75	83.2	57	198.9	82.35	95.2	97.2	156.6	139.5	155.2	102	46.6667	148.508	231.3	95	110.7	117.75	112.733	85.55	71.2917	226.8	192.5	78	16	80	216.9	44	6.5	58.9	85.5	150.875	128.25	135	194.667	77.35	113.333	106.575	226.042	212.5	225	0
All (2001 department changes)	TI	NO	83.75	154	145.8	203.4	NA	160.2	48.75	83.2	57	209.7	57.95	50.4	172.8	167.4	161.1	203.7	102	66.6667	148.508	188.1	47.5	78.3	108.75	112.733	103.25	100.792	248.4	192.5	124.8	16	120	260.1	61.6	6.5	58.9	57	142.375	128.25	124.2	107.067	204.75	121.333	106.575	226.042	242.5	322.2	0
All (2011 department changes)	TI	NO	103.85	164.5	156.6	214.2	NA	160.2	93.75	83.2	63	198.9	70.15	78.4	97.2	156.6	161.1	203.7	102	56.6667	148.508	252.9	95	78.3	117.75	103.833	91.45	71.2917	226.8	206.5	93.6	16	80	238.5	59.4	6.5	58.9	85.5	150.875	128.25	135	194.667	159.25	105.333	106.575	226.042	202.5	257.4	0
Only FSB/G20 (No department details)	TI	NO	64.3944	118.5	NA	NA	NA	124.02	NA	68.0618	NA	NA	NA	NA	NA	140.4	137.957	NA	NA	39.375	122.327	NA	NA	94.8176	99.0577	110.377	NA	51.7285	NA	NA	NA	NA	NA	NA	39.7158	2.61765	40.982	NA	NA	81.8583	NA	NA	NA	NA	91.5917	216.667	213.289	202.109	0
Only FSB/G20 (2001 department changes)	TI	NO	64.3944	118.5	NA	NA	NA	134.82	NA	68.0618	NA	NA	NA	NA	NA	151.2	159.557	NA	NA	59.375	122.327	NA	NA	62.4176	90.0577	110.377	NA	81.2285	NA	NA	NA	NA	NA	NA	57.3158	2.61765	40.982	NA	NA	81.8583	NA	NA	NA	NA	91.5917	216.667	243.289	299.309	0
Only FSB/G20 (2011 department changes)	TI	NO	84.4944	129	NA	NA	NA	134.82	NA	68.0618	NA	NA	NA	NA	NA	140.4	159.557	NA	NA	49.375	122.327	NA	NA	62.4176	99.0577	101.477	NA	51.7285	NA	NA	NA	NA	NA	NA	55.1158	2.61765	40.982	NA	NA	81.8583	NA	NA	NA	NA	91.5917	216.667	203.289	234.509	0
All (No department details)	Chinn-Ito kaopen	NO	-5.86062	16.2932	32.6938	42.253	0.569929	33.5011	26.3394	-25.0673	-5.1338	41.7038	32.6938	41.17	21.7959	35.1156	31.2811	33.7145	13.3308	-21.9339	23.2363	51.8661	19.4985	24.8231	31.6847	-1.48593	-1.701	8.31101	50.857	33.2993	24.2176	4.84353	0.53175	48.6371	-2.3462	7.22083	23.0068	-0.5274	29.0256	-15.8629	30.2721	32.2902	20.585	-1.66189	-14.3941	43.7936	51.4625	NA	NA
All (2001 department changes)	Chinn-Ito kaopen	NO	-5.86062	16.2932	32.6938	44.6224	1.04987	35.9228	13.6965	-25.0673	-5.1338	43.9683	23.0068	21.7959	38.7482	37.5373	36.1246	44.2503	13.3308	-31.3341	23.2363	42.1791	9.74926	17.5578	29.263	-1.48593	-2.05293	11.7501	55.7006	33.2993	38.7482	4.84353	0.797625	58.3241	-3.28468	7.22083	23.0068	-0.3516	27.3903	-15.8629	27.8503	17.7596	54.4897	-1.7792	-14.3941	43.7936	58.7278	NA	NA
All (2011 department changes)	Chinn-Ito kaopen	NO	-7.26717	17.4041	35.1156	46.9917	0.609924	35.9228	26.3394	-25.0673	-5.6742	41.7038	27.8503	33.9047	21.7959	35.1156	36.1246	44.2503	13.3308	-26.634	23.2363	56.7096	19.4985	17.5578	31.6847	-1.36862	-1.81831	8.31101	50.857	35.721	29.0612	4.84353	0.53175	53.4806	-3.16737	7.22083	23.0068	-0.5274	29.0256	-15.8629	30.2721	32.2902	42.3809	-1.54458	-14.3941	43.7936	49.0407	NA	NA
Only FSB/G20 (No department details)	Chinn-Ito kaopen	NO	-4.50617	12.5373	NA	NA	0.485591	27.8099	NA	-20.5063	NA	NA	NA	NA	NA	31.4829	30.9352	NA	NA	-18.5067	19.1398	NA	NA	21.2617	26.6549	-1.45487	NA	6.03039	NA	NA	NA	NA	NA	NA	-2.11775	2.90794	16.0079	NA	NA	-10.1248	NA	NA	NA	NA	-12.3705	41.9772	51.6537	NA	NA
Only FSB/G20 (2001 department changes)	Chinn-Ito kaopen	NO	-4.50617	12.5373	NA	NA	0.965531	30.2317	NA	-20.5063	NA	NA	NA	NA	NA	33.9047	35.7787	NA	NA	-27.907	19.1398	NA	NA	13.9964	24.2332	-1.45487	NA	9.46943	NA	NA	NA	NA	NA	NA	-3.05623	2.90794	16.0079	NA	NA	-10.1248	NA	NA	NA	NA	-12.3705	41.9772	58.919	NA	NA
Only FSB/G20 (2011 department changes)	Chinn-Ito kaopen	NO	-5.91272	13.6482	NA	NA	0.525586	30.2317	NA	-20.5063	NA	NA	NA	NA	NA	31.4829	35.7787	NA	NA	-23.2068	19.1398	NA	NA	13.9964	26.6549	-1.33756	NA	6.03039	NA	NA	NA	NA	NA	NA	-2.93892	2.90794	16.0079	NA	NA	-10.1248	NA	NA	NA	NA	-12.3705	41.9772	49.2319	NA	NA
All (No department details)	Fernandez capital controls	NO	7.4375	4.76667	1.755	0.535	4.34625	0.691667	2.5	21.3333	5.985	2.94667	0.675	NA	0.81	0.29	1.29167	1.04	2.28	17.5467	13.0729	1.07083	0.05	0.25625	0	4.75	11.745	6.10208	0	1.375	0.65	0	7.4	3.21333	13.9	4.0625	1.3775	NA	2.485	8.37	0.25	1	0.765	11.1208	3.61375	0	2.86875	NA	NA
All (2001 department changes)	Fernandez capital controls	NO	7.4375	4.76667	1.755	0.565	8.00625	0.741667	1.3	21.3333	5.985	3.10667	0.475	NA	1.44	0.31	1.49167	1.365	2.28	25.0667	13.0729	0.870833	0.025	0.18125	0	4.75	14.175	8.62708	0	1.375	1.04	0	11.1	3.85333	19.46	4.0625	1.3775	NA	2.345	8.37	0.23	0.55	2.025	11.9058	3.61375	0	3.27375	NA	NA
All (2011 department changes)	Fernandez capital controls	NO	9.2225	5.09167	1.885	0.595	4.65125	0.741667	2.5	21.3333	6.615	2.94667	0.575	NA	0.81	0.29	1.49167	1.365	2.28	21.3067	13.0729	1.17083	0.05	0.18125	0	4.375	12.555	6.10208	0	1.475	0.78	0	7.4	3.53333	18.765	4.0625	1.3775	NA	2.485	8.37	0.25	1	1.575	10.3358	3.61375	0	2.73375	NA	NA
Only FSB/G20 (No department details)	Fernandez capital controls	NO	5.71861	3.66786	NA	NA	3.7031	0.574167	NA	17.4518	NA	NA	NA	NA	NA	0.26	1.27738	NA	NA	14.805	10.7682	NA	NA	0.219485	0	4.65074	NA	4.42761	NA	NA	NA	NA	NA	NA	12.5466	1.63603	0.95845	NA	NA	5.34233	NA	NA	NA	NA	3.10569	0	2.87941	NA	NA
Only FSB/G20 (2001 department changes)	Fernandez capital controls	NO	5.71861	3.66786	NA	NA	7.3631	0.624167	NA	17.4518	NA	NA	NA	NA	NA	0.28	1.47738	NA	NA	22.325	10.7682	NA	NA	0.144485	0	4.65074	NA	6.95261	NA	NA	NA	NA	NA	NA	18.1066	1.63603	0.95845	NA	NA	5.34233	NA	NA	NA	NA	3.10569	0	3.28441	NA	NA
Only FSB/G20 (2011 department changes)	Fernandez capital controls	NO	7.50361	3.99286	NA	NA	4.0081	0.624167	NA	17.4518	NA	NA	NA	NA	NA	0.26	1.47738	NA	NA	18.565	10.7682	NA	NA	0.144485	0	4.27574	NA	4.42761	NA	NA	NA	NA	NA	NA	17.4116	1.63603	0.95845	NA	NA	5.34233	NA	NA	NA	NA	3.10569	0	2.74441	NA	NA
All (No department details)	CAPCON	NO	5.0625	9.9	11.745	17.2983	9.90375	13.1417	10	0	3.515	15.47	12.825	NA	8.19	14.21	11.625	14.96	9.72	1.12	7.84375	20.3458	9.95	9.99375	13.0833	7.91667	2.755	5.98125	21	12.375	9.35	2	2.6	16.87	6.1	2.4375	8.1225	NA	15.265	5.13	12.25	12.3333	7.735	3.04583	8.63625	18.0833	18.3813	NA	NA
All (2001 department changes)	CAPCON	NO	5.0625	9.9	11.745	18.2683	18.2437	14.0917	5.2	0	3.515	16.31	9.025	NA	14.56	15.19	13.425	19.635	9.72	1.6	7.84375	16.5458	4.975	7.06875	12.0833	7.91667	3.325	8.45625	23	12.375	14.96	2	3.9	20.23	8.54	2.4375	8.1225	NA	14.405	5.13	11.27	6.78333	20.475	3.26083	8.63625	18.0833	20.9763	NA	NA
All (2011 department changes)	CAPCON	NO	6.2775	10.575	12.615	19.2383	10.5987	14.0917	10	0	3.885	15.47	10.925	NA	8.19	14.21	13.425	19.635	9.72	1.36	7.84375	22.2458	9.95	7.06875	13.0833	7.29167	2.945	5.98125	21	13.275	11.22	2	2.6	18.55	8.235	2.4375	8.1225	NA	15.265	5.13	12.25	12.3333	15.925	2.83083	8.63625	18.0833	17.5162	NA	NA
Only FSB/G20 (No department details)	CAPCON	NO	3.8925	7.61786	NA	NA	8.43821	10.9092	NA	0	NA	NA	NA	NA	NA	12.74	11.4964	NA	NA	0.945	6.46094	NA	NA	8.55992	11.0064	7.75123	NA	4.33993	NA	NA	NA	NA	NA	NA	5.50605	0.981618	5.65155	NA	NA	3.27433	NA	NA	NA	NA	7.42208	17.3333	18.4495	NA	NA
Only FSB/G20 (2001 department changes)	CAPCON	NO	3.8925	7.61786	NA	NA	16.7782	11.8592	NA	0	NA	NA	NA	NA	NA	13.72	13.2964	NA	NA	1.425	6.46094	NA	NA	5.63492	10.0064	7.75123	NA	6.81493	NA	NA	NA	NA	NA	NA	7.94605	0.981618	5.65155	NA	NA	3.27433	NA	NA	NA	NA	7.42208	17.3333	21.0445	NA	NA
Only FSB/G20 (2011 department changes)	CAPCON	NO	5.1075	8.29286	NA	NA	9.13321	11.8592	NA	0	NA	NA	NA	NA	NA	12.74	13.2964	NA	NA	1.185	6.46094	NA	NA	5.63492	11.0064	7.12623	NA	4.33993	NA	NA	NA	NA	NA	NA	7.64105	0.981618	5.65155	NA	NA	3.27433	NA	NA	NA	NA	7.42208	17.3333	17.5845	NA	NA
Normalized versions of above
All (No department details)	None	YES	0.540773	0.652361	0.592275	0.815451	0.630901	0.609442	0.540773	0.995708	0.386266	0.845494	0.592275	0.772532	0.360515	0.643777	0.562232	0.72103	0.515021	0.858369	0.974249	1	0.412017	0.424893	0.570815	0.549356	0.643777	0.519313	0.978541	0.60515	0.412017	0	0.412017	0.93133	0.927039	0.23176	0.386266	0.669528	0.811159	0.592275	0.540773	0.583691	0.334764	0.626609	0.527897	0.828326	0.991416	0.969957
All (2001 department changes)	None	YES	0.502392	0.564593	0.5311	0.684211	0.897129	0.569378	0.330144	0.755981	0.416268	0.700957	0.416268	0.401914	0	0.588517	0.57177	0.746411	0.488038	0.909091	0.744019	0.643541	0.287081	0.351675	0.490431	0.507177	0.645933	0.633971	0.803828	0.538278	0.602871	0.200957	0.574163	0.834928	0.947368	0.330144	0.416268	0.430622	0.624402	0.5311	0.473684	0.354067	0.789474	0.578947	0.495215	0.662679	0.839713	1
All (2011 department changes)	None	YES	0.54	0.546667	0.5	0.713333	0.53	0.513333	0.42	0.773333	0.34	0.656667	0.38	0.48	0.28	0.5	0.516667	0.76	0.4	0.826667	0.756667	0.856667	0.32	0.21	0.443333	0.386667	0.54	0.403333	0.76	0.51	0.4	0	0.32	0.803333	1	0.18	0.3	0.52	0.63	0.46	0.42	0.453333	0.62	0.446667	0.41	0.643333	0.73	0.873333
Only FSB/G20 (No department details)	None	YES	0.373756	0.463253	#VALUE!	#VALUE!	0.508979	0.473815	#VALUE!	0.792789	#VALUE!	#VALUE!	#VALUE!	#VALUE!	#VALUE!	0.554871	0.542782	#VALUE!	#VALUE!	0.701841	0.780893	#VALUE!	#VALUE!	0.329307	0.448326	0.522909	#VALUE!	0.328673	#VALUE!	#VALUE!	#VALUE!	#VALUE!	#VALUE!	#VALUE!	0.824902	0	0.213366	#VALUE!	#VALUE!	0.320609	#VALUE!	#VALUE!	#VALUE!	#VALUE!	0.422746	0.78646	1	0.860235
Only FSB/G20 (2001 department changes)	None	YES	0.278667	0.345395	#VALUE!	#VALUE!	0.857649	0.393116	#VALUE!	0.591092	#VALUE!	#VALUE!	#VALUE!	#VALUE!	#VALUE!	0.45355	0.484384	#VALUE!	#VALUE!	0.842057	0.582222	#VALUE!	#VALUE!	0.125986	0.294419	0.389874	#VALUE!	0.444288	#VALUE!	#VALUE!	#VALUE!	#VALUE!	#VALUE!	#VALUE!	0.933809	0	0.159082	#VALUE!	#VALUE!	0.239042	#VALUE!	#VALUE!	#VALUE!	#VALUE!	0.315193	0.586373	0.865126	1
Only FSB/G20 (2011 department changes)	None	YES	0.445441	0.430937	#VALUE!	#VALUE!	0.469074	0.439746	#VALUE!	0.661204	#VALUE!	#VALUE!	#VALUE!	#VALUE!	#VALUE!	0.462775	0.54184	#VALUE!	#VALUE!	0.763645	0.651283	#VALUE!	#VALUE!	0.14093	0.373914	0.391545	#VALUE!	0.274121	#VALUE!	#VALUE!	#VALUE!	#VALUE!	#VALUE!	#VALUE!	1	0	0.177952	#VALUE!	#VALUE!	0.267396	#VALUE!	#VALUE!	#VALUE!	#VALUE!	0.35258	0.655926	0.78945	0.851176
All (No department details)	GDP / World GDP	YES	0.0225166	0.0379809	0.0139876	0.023201	0.100098	0.0573072	0.0102707	0.465863	0.0116854	0.0137182	0.00973555	0.00109758	0.00545597	0.108193	0.129842	0.0108758	0	0.213759	0.0957834	0.0131069	0.00529601	0.0695076	0.184455	0.0492566	0.0206213	0.0640987	0.0479622	0.00517006	0.00894836	0.000875153	0.0198889	0.0173627	0.161363	0.0186807	0.00728296	0.00451035	0.00261624	0.021214	0.0566061	0.0147115	0.00949468	0.031304	0.038265	0.123656	1	0.787774
All (2001 department changes)	GDP / World GDP	YES	0.01973	0.0332804	0.0122566	0.0214913	0.161895	0.0538728	0.00449487	0.408208	0.0102392	0.0126941	0.00588892	0.000327854	0.00879875	0.101367	0.131449	0.0126282	0	0.267743	0.0839293	0.00926781	0.00212765	0.0429667	0.149244	0.0431606	0.0218874	0.0795664	0.0460656	0.00453022	0.0127766	0.000766845	0.0263339	0.0183208	0.198104	0.0163688	0.00638163	0.00250634	0.0021416	0.0185886	0.0456017	0.00691656	0.0226571	0.0293932	0.0335294	0.108352	1	0.988648
All (2011 department changes)	GDP / World GDP	YES	0.0294108	0.0426064	0.0158002	0.0271296	0.112447	0.0645192	0.0107781	0.488879	0.0136021	0.0143959	0.00863462	0.000867122	0.00572552	0.113538	0.157426	0.0151239	0	0.272487	0.100516	0.015082	0.00555767	0.0514578	0.193568	0.0475729	0.0231643	0.0672656	0.0503318	0.00585363	0.0113608	0.00091839	0.0208716	0.020081	0.228763	0.0196037	0.00764278	0.00473319	0.0027455	0.0222621	0.0594028	0.0154383	0.0210022	0.0304991	0.0401555	0.129765	1	0.945805
Only FSB/G20 (No department details)	GDP / World GDP	YES	0.0122925	0.02422	#VALUE!	#VALUE!	0.0803844	0.0426154	#VALUE!	0.376544	#VALUE!	#VALUE!	#VALUE!	#VALUE!	#VALUE!	0.0921332	0.123618	#VALUE!	#VALUE!	0.17557	0.0739761	#VALUE!	#VALUE!	0.0546049	0.150353	0.0433371	#VALUE!	0.0415056	#VALUE!	#VALUE!	#VALUE!	#VALUE!	#VALUE!	#VALUE!	0.140846	0.00232958	0	#VALUE!	#VALUE!	0.00845789	#VALUE!	#VALUE!	#VALUE!	#VALUE!	0.0279239	0.113713	1	0.703505
Only FSB/G20 (2001 department changes)	GDP / World GDP	YES	0.0107696	0.0212194	#VALUE!	#VALUE!	0.14469	0.0409975	#VALUE!	0.329893	#VALUE!	#VALUE!	#VALUE!	#VALUE!	#VALUE!	0.0872905	0.125998	#VALUE!	#VALUE!	0.234343	0.0648112	#VALUE!	#VALUE!	0.029882	0.11933	0.037968	#VALUE!	0.0597889	#VALUE!	#VALUE!	#VALUE!	#VALUE!	#VALUE!	#VALUE!	0.180168	0.00204096	0	#VALUE!	#VALUE!	0.00741003	#VALUE!	#VALUE!	#VALUE!	#VALUE!	0.0244644	0.0996254	1	0.915033
Only FSB/G20 (2011 department changes)	GDP / World GDP	YES	0.0186897	0.0281707	#VALUE!	#VALUE!	0.0917741	0.0491098	#VALUE!	0.395171	#VALUE!	#VALUE!	#VALUE!	#VALUE!	#VALUE!	0.0966909	0.15093	#VALUE!	#VALUE!	0.232485	0.0776356	#VALUE!	#VALUE!	0.0357948	0.157791	0.0413585	#VALUE!	0.0435588	#VALUE!	#VALUE!	#VALUE!	#VALUE!	#VALUE!	#VALUE!	0.207318	0.00244482	0	#VALUE!	#VALUE!	0.00887629	#VALUE!	#VALUE!	#VALUE!	#VALUE!	0.0293052	0.119339	1	0.857569
All (No department details)	Reinhart & Rogoff coarse	YES	0.471429	0.669388	0.612245	0.82449	0.47449	0.459184	0.410204	0.316735	0.3	0.627551	0.116327	0.159184	0.391837	0.661224	0.583673	0.421224	0.391837	0.408163	0.719388	1	0.244898	0.453061	0.591837	0.416327	0.128571	0.394898	0.979592	0.456122	0.318367	0	0.318367	0.934694	0.440816	0.0306122	0.3	0.318367	0.342245	0.612245	0.563265	0.440816	0.263265	0.471429	0.58102	0.615306	0.991837	0.971429
All (2001 department changes)	Reinhart & Rogoff coarse	YES	0.333815	0.473988	0.433526	0.618497	0.648121	0.351156	0.134393	0.224277	0.212428	0.470376	0.0476879	0.0433526	0.520231	0.50289	0.482659	0.402312	0.277457	0.427746	0.509393	0.569364	0.0693642	0.216763	0.384393	0.294798	0.117052	0.409682	0.763006	0.322977	0.381503	0	0.355491	0.800578	0.450867	0.0216763	0.212428	0.138728	0.226734	0.433526	0.364162	0.156069	0.550578	0.359827	0.411416	0.435694	0.806358	1
All (2011 department changes)	Reinhart & Rogoff coarse	YES	0.533212	0.642336	0.591241	0.824818	0.457117	0.443431	0.366788	0.283212	0.301095	0.561131	0.0821168	0.109489	0.350365	0.591241	0.609489	0.508029	0.350365	0.452555	0.643248	0.981752	0.218978	0.273723	0.529197	0.339416	0.125912	0.353102	0.875912	0.440693	0.350365	0	0.284672	0.923358	0.547445	0.0273723	0.268248	0.284672	0.306022	0.547445	0.50365	0.394161	0.531022	0.388686	0.519526	0.550182	0.843066	1
Only FSB/G20 (No department details)	Reinhart & Rogoff coarse	YES	0.363492	0.514222	#VALUE!	#VALUE!	0.408791	0.384922	#VALUE!	0.263788	#VALUE!	#VALUE!	#VALUE!	#VALUE!	#VALUE!	0.59714	0.586199	#VALUE!	#VALUE!	0.34925	0.593361	#VALUE!	#VALUE!	0.392995	0.500713	0.418247	#VALUE!	0.286403	#VALUE!	#VALUE!	#VALUE!	#VALUE!	#VALUE!	#VALUE!	0.404938	0	0.208135	#VALUE!	#VALUE!	0.385124	#VALUE!	#VALUE!	#VALUE!	#VALUE!	0.503022	0.59714	1	0.873507
Only FSB/G20 (2001 department changes)	Reinhart & Rogoff coarse	YES	0.277724	0.392888	#VALUE!	#VALUE!	0.644936	0.321814	#VALUE!	0.201546	#VALUE!	#VALUE!	#VALUE!	#VALUE!	#VALUE!	0.493197	0.521794	#VALUE!	#VALUE!	0.414666	0.453354	#VALUE!	#VALUE!	0.189398	0.345611	0.319559	#VALUE!	0.357409	#VALUE!	#VALUE!	#VALUE!	#VALUE!	#VALUE!	#VALUE!	0.457214	0	0.159024	#VALUE!	#VALUE!	0.294251	#VALUE!	#VALUE!	#VALUE!	#VALUE!	0.384331	0.456241	0.874911	1
Only FSB/G20 (2011 department changes)	Reinhart & Rogoff coarse	YES	0.477936	0.55231	#VALUE!	#VALUE!	0.436935	0.413502	#VALUE!	0.258968	#VALUE!	#VALUE!	#VALUE!	#VALUE!	#VALUE!	0.586228	0.670457	#VALUE!	#VALUE!	0.437838	0.582518	#VALUE!	#VALUE!	0.24336	0.491563	0.374991	#VALUE!	0.281169	#VALUE!	#VALUE!	#VALUE!	#VALUE!	#VALUE!	#VALUE!	0.563735	0	0.204331	#VALUE!	#VALUE!	0.378086	#VALUE!	#VALUE!	#VALUE!	#VALUE!	0.493831	0.586228	0.934242	1
All (No department details)	Reverse Shambaugh exchange rate classification	YES	0.437743	0.684825	0.63035	0.832685	0.66537	0.645914	0.583658	0	0.44358	0.859922	0.105058	0.132296	0.420233	0.677043	0.603113	0.747082	0.560311	0.653696	0.976654	1	0.466926	0.478599	0.610895	0.59144	0.394942	0.564202	0.980545	0.642023	0.466926	0.0933852	0.466926	0.937743	0.933852	0.151751	0.44358	0.700389	0.345331	0.63035	0.583658	0.311284	0.231518	0.661479	0.571984	0.844358	0.992218	0.972763
All (2001 department changes)	Reverse Shambaugh exchange rate classification	YES	0.314246	0.49162	0.452514	0.631285	0.879888	0.497207	0.217877	0	0.318436	0.650838	0.0530726	0.0502793	0.536313	0.519553	0.5	0.703911	0.402235	0.670391	0.701117	0.583799	0.167598	0.243017	0.405028	0.424581	0.342179	0.572626	0.77095	0.460894	0.536313	0.0670391	0.502793	0.807263	0.938547	0.108939	0.318436	0.335196	0.233939	0.452514	0.385475	0.122905	0.439944	0.50838	0.410615	0.606145	0.812849	1
All (2011 department changes)	Reverse Shambaugh exchange rate classification	YES	0.430556	0.580247	0.537037	0.734568	0.564815	0.549383	0.462963	0	0.388889	0.682099	0.0709877	0.0864198	0.333333	0.537037	0.552469	0.777778	0.444444	0.62963	0.774691	0.867284	0.37037	0.268519	0.484568	0.432099	0.334877	0.447531	0.777778	0.546296	0.444444	0.0740741	0.37037	0.817901	1	0.12037	0.351852	0.555556	0.27392	0.5	0.462963	0.246914	0.378086	0.487654	0.453704	0.669753	0.75	0.882716
Only FSB/G20 (No department details)	Reverse Shambaugh exchange rate classification	YES	0.33796	0.529127	#VALUE!	#VALUE!	0.569241	0.538392	#VALUE!	0	#VALUE!	#VALUE!	#VALUE!	#VALUE!	#VALUE!	0.6095	0.598895	#VALUE!	#VALUE!	0.553825	0.807783	#VALUE!	#VALUE!	0.411619	0.516032	0.581461	#VALUE!	0.411063	#VALUE!	#VALUE!	#VALUE!	#VALUE!	#VALUE!	#VALUE!	0.846391	0.0613637	0.309907	#VALUE!	#VALUE!	0.403989	#VALUE!	#VALUE!	#VALUE!	#VALUE!	0.493591	0.812667	1	0.877388
Only FSB/G20 (2001 department changes)	Reverse Shambaugh exchange rate classification	YES	0.260099	0.407224	#VALUE!	#VALUE!	0.871094	0.450438	#VALUE!	0	#VALUE!	#VALUE!	#VALUE!	#VALUE!	#VALUE!	0.505164	0.533086	#VALUE!	#VALUE!	0.642731	0.621683	#VALUE!	#VALUE!	0.208539	0.361063	0.447502	#VALUE!	0.496776	#VALUE!	#VALUE!	#VALUE!	#VALUE!	#VALUE!	#VALUE!	0.940061	0.0472265	0.23851	#VALUE!	#VALUE!	0.310916	#VALUE!	#VALUE!	#VALUE!	#VALUE!	0.379875	0.625441	0.877865	1
Only FSB/G20 (2011 department changes)	Reverse Shambaugh exchange rate classification	YES	0.377539	0.490396	#VALUE!	#VALUE!	0.524548	0.498284	#VALUE!	0	#VALUE!	#VALUE!	#VALUE!	#VALUE!	#VALUE!	0.518908	0.589711	#VALUE!	#VALUE!	0.591255	0.687719	#VALUE!	#VALUE!	0.230691	0.439332	0.45512	#VALUE!	0.349965	#VALUE!	#VALUE!	#VALUE!	#VALUE!	#VALUE!	#VALUE!	1	0.052243	0.263845	#VALUE!	#VALUE!	0.343943	#VALUE!	#VALUE!	#VALUE!	#VALUE!	0.420226	0.691877	0.81145	0.866726
All (No department details)	TI	YES	0.343639	0.656139	0.619662	0.827847	#VALUE!	0.635676	0.388123	0.341192	0.224644	0.855872	0.337411	0.394573	0.40347	0.667705	0.591637	0.661477	0.424822	0.178677	0.63171	1	0.393683	0.463523	0.494884	0.472568	0.351646	0.288219	0.979982	0.827402	0.31806	0.0422598	0.326957	0.935943	0.166815	0	0.233096	0.351423	0.642238	0.541593	0.571619	0.83704	0.315169	0.475237	0.445173	0.976609	0.91637	0.971975
All (2001 department changes)	TI	YES	0.244694	0.467216	0.441242	0.623693	#VALUE!	0.486855	0.13383	0.242952	0.159962	0.643649	0.162971	0.139056	0.526766	0.509661	0.489705	0.624644	0.302502	0.190582	0.449821	0.57523	0.12987	0.227431	0.323883	0.336501	0.306462	0.298675	0.766234	0.589167	0.374723	0.0300919	0.359519	0.803294	0.174533	0	0.16598	0.159962	0.430393	0.385651	0.372822	0.318551	0.62797	0.363742	0.316994	0.695412	0.747545	1
All (2011 department changes)	TI	YES	0.388003	0.629733	0.598246	0.82782	#VALUE!	0.612595	0.347748	0.305699	0.225189	0.766839	0.253687	0.286568	0.361499	0.598246	0.616182	0.785971	0.38063	0.199947	0.565996	0.982065	0.35273	0.28617	0.443404	0.387937	0.338581	0.258237	0.878039	0.79713	0.34715	0.0378637	0.292945	0.924671	0.210841	0	0.208848	0.314866	0.575428	0.485253	0.512156	0.749967	0.608808	0.393915	0.398864	0.875017	0.781188	1
Only FSB/G20 (No department details)	TI	YES	0.288611	0.541382	#VALUE!	#VALUE!	#VALUE!	0.567171	#VALUE!	0.305744	#VALUE!	#VALUE!	#VALUE!	#VALUE!	#VALUE!	0.643695	0.632283	#VALUE!	#VALUE!	0.171724	0.559262	#VALUE!	#VALUE!	0.430742	0.450551	0.503435	#VALUE!	0.229437	#VALUE!	#VALUE!	#VALUE!	#VALUE!	#VALUE!	#VALUE!	0.173316	0	0.179232	#VALUE!	#VALUE!	0.370199	#VALUE!	#VALUE!	#VALUE!	#VALUE!	0.415671	1	0.984222	0.931988
Only FSB/G20 (2001 department changes)	TI	YES	0.208219	0.390583	#VALUE!	#VALUE!	#VALUE!	0.445589	#VALUE!	0.22058	#VALUE!	#VALUE!	#VALUE!	#VALUE!	#VALUE!	0.500798	0.528966	#VALUE!	#VALUE!	0.191301	0.403482	#VALUE!	#VALUE!	0.201556	0.294718	0.363205	#VALUE!	0.264959	#VALUE!	#VALUE!	#VALUE!	#VALUE!	#VALUE!	#VALUE!	0.184361	0	0.129307	#VALUE!	#VALUE!	0.267081	#VALUE!	#VALUE!	#VALUE!	#VALUE!	0.299888	0.721454	0.811187	1
Only FSB/G20 (2011 department changes)	TI	YES	0.353083	0.545007	#VALUE!	#VALUE!	#VALUE!	0.570105	#VALUE!	0.28222	#VALUE!	#VALUE!	#VALUE!	#VALUE!	#VALUE!	0.594168	0.676781	#VALUE!	#VALUE!	0.201635	0.516231	#VALUE!	#VALUE!	0.25788	0.415885	0.42632	#VALUE!	0.211784	#VALUE!	#VALUE!	#VALUE!	#VALUE!	#VALUE!	#VALUE!	0.226391	0	0.165441	#VALUE!	#VALUE!	0.341715	#VALUE!	#VALUE!	#VALUE!	#VALUE!	0.383689	0.923059	0.865371	1
All (No department details)	Chinn-Ito kaopen	YES	0.249653	0.537614	0.750794	0.875047	0.333239	0.761287	0.668198	0	0.259101	0.867908	0.750794	0.860969	0.609139	0.782272	0.732431	0.764061	0.499108	0.0407289	0.627862	1	0.579278	0.648488	0.737678	0.306517	0.303721	0.43386	0.986884	0.758663	0.640618	0.388789	0.332743	0.958028	0.295335	0.419689	0.624879	0.318976	0.703113	0.119641	0.719315	0.745547	0.5934	0.304229	0.138733	0.895071	0.994754	#VALUE!
All (2001 department changes)	Chinn-Ito kaopen	YES	0.282844	0.528828	0.710933	0.843381	0.359575	0.746786	0.499997	0.0695835	0.290915	0.836118	0.603373	0.589928	0.778158	0.764713	0.749027	0.839249	0.495935	0	0.605921	0.816252	0.456168	0.54287	0.672838	0.331419	0.325123	0.478384	0.966388	0.717655	0.778158	0.401698	0.356774	0.995518	0.311446	0.428094	0.603373	0.344014	0.652046	0.171784	0.657153	0.545111	0.952943	0.328162	0.188093	0.834178	1	#VALUE!
All (2011 department changes)	Chinn-Ito kaopen	YES	0.232373	0.528391	0.740903	0.883399	0.326887	0.750589	0.635603	0.0187982	0.251487	0.819952	0.653731	0.726375	0.581087	0.740903	0.753011	0.850506	0.479518	0	0.598369	1	0.553522	0.530236	0.699738	0.303147	0.297752	0.419288	0.929778	0.748168	0.668259	0.377684	0.325949	0.961257	0.281565	0.406208	0.595615	0.313241	0.667832	0.129237	0.682788	0.707003	0.828076	0.301036	0.146861	0.845026	0.907984	#VALUE!
Only FSB/G20 (No department details)	Chinn-Ito kaopen	YES	0.221732	0.457921	#VALUE!	#VALUE!	0.290908	0.669571	#VALUE!	0	#VALUE!	#VALUE!	#VALUE!	#VALUE!	#VALUE!	0.720472	0.712881	#VALUE!	#VALUE!	0.0277108	0.54942	#VALUE!	#VALUE!	0.578825	0.653565	0.264017	#VALUE!	0.367748	#VALUE!	#VALUE!	#VALUE!	#VALUE!	#VALUE!	#VALUE!	0.254831	0.324477	0.506017	#VALUE!	#VALUE!	0.143868	#VALUE!	#VALUE!	#VALUE!	#VALUE!	0.112748	0.865903	1	#VALUE!
Only FSB/G20 (2001 department changes)	Chinn-Ito kaopen	YES	0.269514	0.465808	#VALUE!	#VALUE!	0.332533	0.6696	#VALUE!	0.0852352	#VALUE!	#VALUE!	#VALUE!	#VALUE!	#VALUE!	0.711903	0.733486	#VALUE!	#VALUE!	0	0.541852	#VALUE!	#VALUE!	0.482613	0.600513	0.304657	#VALUE!	0.430475	#VALUE!	#VALUE!	#VALUE!	#VALUE!	#VALUE!	#VALUE!	0.286213	0.354904	0.50578	#VALUE!	#VALUE!	0.204802	#VALUE!	#VALUE!	#VALUE!	#VALUE!	0.178939	0.804877	1	#VALUE!
Only FSB/G20 (2011 department changes)	Chinn-Ito kaopen	YES	0.238741	0.508775	#VALUE!	#VALUE!	0.327621	0.737706	#VALUE!	0.0372799	#VALUE!	#VALUE!	#VALUE!	#VALUE!	#VALUE!	0.754979	0.814281	#VALUE!	#VALUE!	0	0.584586	#VALUE!	#VALUE!	0.513582	0.68833	0.3019	#VALUE!	0.403613	#VALUE!	#VALUE!	#VALUE!	#VALUE!	#VALUE!	#VALUE!	0.279794	0.360508	0.54135	#VALUE!	#VALUE!	0.180594	#VALUE!	#VALUE!	#VALUE!	#VALUE!	0.149594	0.899851	1	#VALUE!
All (No department details)	Fernandez capital controls	YES	0.348633	0.223438	0.0822656	0.0250781	0.20373	0.0324219	0.117188	1	0.280547	0.138125	0.0316406	#VALUE!	0.0379688	0.0135937	0.0605469	0.04875	0.106875	0.8225	0.612793	0.0501953	0.00234375	0.0120117	0	0.222656	0.550547	0.286035	0	0.0644531	0.0304688	0	0.346875	0.150625	0.651562	0.19043	0.0645703	#VALUE!	0.116484	0.392344	0.0117188	0.046875	0.0358594	0.521289	0.169395	0	0.134473	#VALUE!
All (2001 department changes)	Fernandez capital controls	YES	0.296709	0.19016	0.0700133	0.0225399	0.319398	0.0295878	0.0518617	0.851064	0.238763	0.123936	0.0189495	#VALUE!	0.0574468	0.012367	0.059508	0.0544548	0.0909574	1	0.521526	0.0347407	0.00099734	0.00723072	0	0.189495	0.565492	0.344166	0	0.0548537	0.0414894	0	0.442819	0.153723	0.77633	0.162068	0.0549535	#VALUE!	0.0935505	0.33391	0.00917553	0.0219415	0.0807846	0.474967	0.144166	0	0.130602	#VALUE!
All (2011 department changes)	Fernandez capital controls	YES	0.432305	0.238672	0.0883594	0.0278906	0.218027	0.0347656	0.117188	1	0.310078	0.138125	0.0269531	#VALUE!	0.0379688	0.0135937	0.0699219	0.0639844	0.106875	0.99875	0.612793	0.0548828	0.00234375	0.00849609	0	0.205078	0.588516	0.286035	0	0.0691406	0.0365625	0	0.346875	0.165625	0.879609	0.19043	0.0645703	#VALUE!	0.116484	0.392344	0.0117188	0.046875	0.0738281	0.484492	0.169395	0	0.128145	#VALUE!
Only FSB/G20 (No department details)	Fernandez capital controls	YES	0.327681	0.210171	#VALUE!	#VALUE!	0.212191	0.0329002	#VALUE!	1	#VALUE!	#VALUE!	#VALUE!	#VALUE!	#VALUE!	0.0148982	0.073195	#VALUE!	#VALUE!	0.848339	0.617028	#VALUE!	#VALUE!	0.0125767	0	0.266491	#VALUE!	0.253706	#VALUE!	#VALUE!	#VALUE!	#VALUE!	#VALUE!	#VALUE!	0.718929	0.0937458	0.05492	#VALUE!	#VALUE!	0.30612	#VALUE!	#VALUE!	#VALUE!	#VALUE!	0.177959	0	0.164992	#VALUE!
Only FSB/G20 (2001 department changes)	Fernandez capital controls	YES	0.256153	0.164294	#VALUE!	#VALUE!	0.329814	0.0279582	#VALUE!	0.781714	#VALUE!	#VALUE!	#VALUE!	#VALUE!	#VALUE!	0.012542	0.0661761	#VALUE!	#VALUE!	1	0.482339	#VALUE!	#VALUE!	0.0064719	0	0.20832	#VALUE!	0.311427	#VALUE!	#VALUE!	#VALUE!	#VALUE!	#VALUE!	#VALUE!	0.811045	0.0732824	0.0429317	#VALUE!	#VALUE!	0.239298	#VALUE!	#VALUE!	#VALUE!	#VALUE!	0.139113	0	0.147118	#VALUE!
Only FSB/G20 (2011 department changes)	Fernandez capital controls	YES	0.404181	0.215074	#VALUE!	#VALUE!	0.215895	0.0336206	#VALUE!	0.940035	#VALUE!	#VALUE!	#VALUE!	#VALUE!	#VALUE!	0.0140048	0.0795788	#VALUE!	#VALUE!	1	0.580029	#VALUE!	#VALUE!	0.00778267	0	0.230312	#VALUE!	0.238492	#VALUE!	#VALUE!	#VALUE!	#VALUE!	#VALUE!	#VALUE!	0.937871	0.0881244	0.0516267	#VALUE!	#VALUE!	0.287764	#VALUE!	#VALUE!	#VALUE!	#VALUE!	0.167288	0	0.147827	#VALUE!
All (No department details)	CAPCON	YES	0.241071	0.471429	0.559286	0.82373	0.471607	0.625794	0.47619	0	0.167381	0.736667	0.610714	#VALUE!	0.39	0.676667	0.553571	0.712381	0.462857	0.0533333	0.373512	0.968849	0.47381	0.475893	0.623016	0.376984	0.13119	0.284821	1	0.589286	0.445238	0.0952381	0.12381	0.803333	0.290476	0.116071	0.386786	#VALUE!	0.726905	0.244286	0.583333	0.587302	0.368333	0.14504	0.41125	0.861111	0.875298	#VALUE!
All (2001 department changes)	CAPCON	YES	0.220109	0.430435	0.510652	0.794275	0.793207	0.612681	0.226087	0	0.152826	0.70913	0.392391	#VALUE!	0.633043	0.660435	0.583696	0.853696	0.422609	0.0695652	0.341033	0.719384	0.216304	0.307337	0.525362	0.344203	0.144565	0.367663	1	0.538043	0.650435	0.0869565	0.169565	0.879565	0.371304	0.105978	0.353152	#VALUE!	0.626304	0.223043	0.49	0.294928	0.890217	0.141775	0.375489	0.786232	0.912011	#VALUE!
All (2011 department changes)	CAPCON	YES	0.282188	0.47537	0.567072	0.864806	0.476438	0.633452	0.449522	0	0.174639	0.695411	0.491103	#VALUE!	0.368159	0.638771	0.603484	0.882637	0.436936	0.061135	0.352594	1	0.447275	0.317756	0.588125	0.327777	0.132384	0.268871	0.943997	0.596741	0.504364	0.0899045	0.116876	0.833864	0.370182	0.109571	0.365125	#VALUE!	0.686196	0.230605	0.550665	0.554411	0.715864	0.127252	0.388219	0.812886	0.787395	#VALUE!
Only FSB/G20 (No department details)	CAPCON	YES	0.210981	0.412902	#VALUE!	#VALUE!	0.457367	0.591298	#VALUE!	0	#VALUE!	#VALUE!	#VALUE!	#VALUE!	#VALUE!	0.690532	0.623128	#VALUE!	#VALUE!	0.0512208	0.350195	#VALUE!	#VALUE!	0.463964	0.596568	0.420131	#VALUE!	0.235233	#VALUE!	#VALUE!	#VALUE!	#VALUE!	#VALUE!	#VALUE!	0.298438	0.0532055	0.306325	#VALUE!	#VALUE!	0.177475	#VALUE!	#VALUE!	#VALUE!	#VALUE!	0.402291	0.9395	1	#VALUE!
Only FSB/G20 (2001 department changes)	CAPCON	YES	0.184965	0.361987	#VALUE!	#VALUE!	0.797271	0.563527	#VALUE!	0	#VALUE!	#VALUE!	#VALUE!	#VALUE!	#VALUE!	0.651951	0.631823	#VALUE!	#VALUE!	0.0677135	0.307013	#VALUE!	#VALUE!	0.267762	0.475487	0.368325	#VALUE!	0.323834	#VALUE!	#VALUE!	#VALUE!	#VALUE!	#VALUE!	#VALUE!	0.377583	0.0466448	0.268552	#VALUE!	#VALUE!	0.155591	#VALUE!	#VALUE!	#VALUE!	#VALUE!	0.352685	0.82365	1	#VALUE!
Only FSB/G20 (2011 department changes)	CAPCON	YES	0.290454	0.471599	#VALUE!	#VALUE!	0.519388	0.674409	#VALUE!	0	#VALUE!	#VALUE!	#VALUE!	#VALUE!	#VALUE!	0.7245	0.756143	#VALUE!	#VALUE!	0.0673887	0.367421	#VALUE!	#VALUE!	0.320448	0.625914	0.405255	#VALUE!	0.246804	#VALUE!	#VALUE!	#VALUE!	#VALUE!	#VALUE!	#VALUE!	0.434532	0.0558228	0.321393	#VALUE!	#VALUE!	0.186205	#VALUE!	#VALUE!	#VALUE!	#VALUE!	0.42208	0.985714	1	#VALUE!

## Sheet: WI Formula
Original Index	Weight Applied		Argentina	Australia	Austria	Belgium	Brazil	Canada	Chile	China	Colombia	Czech Republic	Denmark	Estonia	Finland	France	Germany	Hungary	Iceland	India	Indonesia	Ireland	Israel	Italy	Japan	Korea	Malaysia	Mexico	Netherlands	New Zealand	Norway	Peru	Poland	Portugal	Russia	Saudi Arabia	Singapore	Slovakia	Slovenia	South Africa	Spain	Sweden	Switzerland	Thailand	Turkey	UK	USA	EZ	EU
All (No department details)	GDP / World GDP		0.0977375	0.163577	0.061425	0.100651	0.428041	0.24586	0.0456	1.9853	0.051623	0.0602777	0.0433215	0.006545	0.025101	0.462507	0.55468	0.048176	0.001872	0.91196	0.409674	0.0576751	0.02442	0.297803	0.787198	0.211584	0.089668	0.274775	0.206073	0.0238838	0.03997	0.005598	0.08655	0.0757945	0.68888	0.081406	0.0328795	0.021075	0.0130108	0.0921915	0.242875	0.0645067	0.042296	0.13515	0.164787	0.528341	4.25941	3.35585	0
All (2001 department changes)	GDP / World GDP		0.0977375	0.163577	0.061425	0.106295	0.788497	0.263633	0.023712	1.9853	0.051623	0.0635508	0.0304855	0.003465	0.044624	0.494404	0.640566	0.063231	0.001872	1.3028	0.409674	0.0469031	0.01221	0.210642	0.72703	0.211584	0.10822	0.388475	0.225699	0.0238838	0.063952	0.005598	0.129825	0.0908905	0.964432	0.081406	0.0328795	0.01405	0.0122778	0.0921915	0.223445	0.0354787	0.11196	0.14469	0.164787	0.528341	4.86074	4.80558	0
All (2011 department changes)	GDP / World GDP		0.121194	0.17473	0.065975	0.111939	0.458079	0.263633	0.0456	1.9853	0.057057	0.0602777	0.0369035	0.00539	0.025101	0.462507	0.640566	0.063231	0.001872	1.10738	0.409674	0.0630611	0.02442	0.210642	0.787198	0.19488	0.095852	0.274775	0.206073	0.0256208	0.047964	0.005598	0.08655	0.0833425	0.929988	0.081406	0.0328795	0.021075	0.0130108	0.0921915	0.242875	0.0645067	0.08708	0.12561	0.164787	0.528341	4.05897	3.8391	0
Only FSB/G20 (No department details)	GDP / World GDP		0.0751493	0.12587	#VALUE!	#VALUE!	0.364701	0.204093	#VALUE!	1.62408	#VALUE!	#VALUE!	#VALUE!	#VALUE!	#VALUE!	0.414661	0.548546	#VALUE!	#VALUE!	0.769466	0.33745	#VALUE!	#VALUE!	0.255077	0.662234	0.207162	#VALUE!	0.199374	#VALUE!	#VALUE!	#VALUE!	#VALUE!	#VALUE!	#VALUE!	0.621805	0.0327834	0.0228772	#VALUE!	#VALUE!	0.0588432	#VALUE!	#VALUE!	#VALUE!	#VALUE!	0.14162	0.506428	4.27524	3.01443	0
Only FSB/G20 (2001 department changes)	GDP / World GDP		0.0751493	0.12587	#VALUE!	#VALUE!	0.725157	0.221866	#VALUE!	1.62408	#VALUE!	#VALUE!	#VALUE!	#VALUE!	#VALUE!	0.446558	0.634432	#VALUE!	#VALUE!	1.16031	0.33745	#VALUE!	#VALUE!	0.167915	0.602066	0.207162	#VALUE!	0.313074	#VALUE!	#VALUE!	#VALUE!	#VALUE!	#VALUE!	#VALUE!	0.897357	0.0327834	0.0228772	#VALUE!	#VALUE!	0.0588432	#VALUE!	#VALUE!	#VALUE!	#VALUE!	0.14162	0.506428	4.87657	4.46416	0
Only FSB/G20 (2011 department changes)	GDP / World GDP		0.0986063	0.137023	#VALUE!	#VALUE!	0.394739	0.221866	#VALUE!	1.62408	#VALUE!	#VALUE!	#VALUE!	#VALUE!	#VALUE!	0.414661	0.634432	#VALUE!	#VALUE!	0.964886	0.33745	#VALUE!	#VALUE!	0.167915	0.662234	0.190458	#VALUE!	0.199374	#VALUE!	#VALUE!	#VALUE!	#VALUE!	#VALUE!	#VALUE!	0.862913	0.0327834	0.0228772	#VALUE!	#VALUE!	0.0588432	#VALUE!	#VALUE!	#VALUE!	#VALUE!	0.14162	0.506428	4.0748	3.49768	0
All (No department details)	Reinhart & Rogoff coarse		42.5	58.6667	54	71.3333	42.75	41.5	37.5	29.8667	28.5	55.25	13.5	17	36	58	51.6667	38.4	36	37.3333	62.75	85.6667	24	41	52.3333	38	14.5	36.25	84	41.25	30	4	30	80.3333	40	6.5	28.5	30	31.95	54	50	40	25.5	42.5	51.45	54.25	85	83.3333	0
All (2001 department changes)	Reinhart & Rogoff coarse		42.5	58.6667	54	75.3333	78.75	44.5	19.5	29.8667	28.5	58.25	9.5	9	64	62	59.6667	50.4	36	53.3333	62.75	69.6667	12	29	48.3333	38	17.5	51.25	92	41.25	48	4	45	96.3333	56	6.5	28.5	20	30.15	54	46	22	67.5	45.5	51.45	54.25	97	119.333	0
All (2011 department changes)	Reinhart & Rogoff coarse		52.7	62.6667	58	79.3333	45.75	44.5	37.5	29.8667	31.5	55.25	11.5	14	36	58	59.6667	50.4	36	45.3333	62.75	93.6667	24	29	52.3333	35	15.5	36.25	84	44.25	36	4	30	88.3333	54	6.5	28.5	30	31.95	54	50	40	52.5	39.5	51.45	54.25	81	95.3333	0
Only FSB/G20 (No department details)	Reinhart & Rogoff coarse		32.6778	45.1429	#VALUE!	#VALUE!	36.4239	34.45	#VALUE!	24.4325	#VALUE!	#VALUE!	#VALUE!	#VALUE!	#VALUE!	52	51.0952	#VALUE!	#VALUE!	31.5	51.6875	#VALUE!	#VALUE!	35.1176	44.0256	37.2059	#VALUE!	26.3026	#VALUE!	#VALUE!	#VALUE!	#VALUE!	#VALUE!	#VALUE!	36.1053	2.61765	19.83	#VALUE!	#VALUE!	34.4667	#VALUE!	#VALUE!	#VALUE!	#VALUE!	44.2167	52	85.3158	74.8551	0
Only FSB/G20 (2001 department changes)	Reinhart & Rogoff coarse		32.6778	45.1429	#VALUE!	#VALUE!	72.4239	37.45	#VALUE!	24.4325	#VALUE!	#VALUE!	#VALUE!	#VALUE!	#VALUE!	56	59.0952	#VALUE!	#VALUE!	47.5	51.6875	#VALUE!	#VALUE!	23.1176	40.0256	37.2059	#VALUE!	41.3026	#VALUE!	#VALUE!	#VALUE!	#VALUE!	#VALUE!	#VALUE!	52.1053	2.61765	19.83	#VALUE!	#VALUE!	34.4667	#VALUE!	#VALUE!	#VALUE!	#VALUE!	44.2167	52	97.3158	110.855	0
Only FSB/G20 (2011 department changes)	Reinhart & Rogoff coarse		42.8778	49.1429	#VALUE!	#VALUE!	39.4239	37.45	#VALUE!	24.4325	#VALUE!	#VALUE!	#VALUE!	#VALUE!	#VALUE!	52	59.0952	#VALUE!	#VALUE!	39.5	51.6875	#VALUE!	#VALUE!	23.1176	44.0256	34.2059	#VALUE!	26.3026	#VALUE!	#VALUE!	#VALUE!	#VALUE!	#VALUE!	#VALUE!	50.1053	2.61765	19.83	#VALUE!	#VALUE!	34.4667	#VALUE!	#VALUE!	#VALUE!	#VALUE!	44.2167	52	81.3158	86.8551	0
All (No department details)	Reverse Shambaugh exchange rate classification		22.5	35.2	32.4	42.8	34.2	33.2	30	0	22.8	44.2	5.4	6.8	21.6	34.8	31	38.4	28.8	33.6	50.2	51.4	24	24.6	31.4	30.4	20.3	29	50.4	33	24	4.8	24	48.2	48	7.8	22.8	36	17.75	32.4	30	16	11.9	34	29.4	43.4	51	50	0
All (2001 department changes)	Reverse Shambaugh exchange rate classification		22.5	35.2	32.4	45.2	63	35.6	15.6	0	22.8	46.6	3.8	3.6	38.4	37.2	35.8	50.4	28.8	48	50.2	41.8	12	17.4	29	30.4	24.5	41	55.2	33	38.4	4.8	36	57.8	67.2	7.8	22.8	24	16.75	32.4	27.6	8.8	31.5	36.4	29.4	43.4	58.2	71.6	0
All (2011 department changes)	Reverse Shambaugh exchange rate classification		27.9	37.6	34.8	47.6	36.6	35.6	30	0	25.2	44.2	4.6	5.6	21.6	34.8	35.8	50.4	28.8	40.8	50.2	56.2	24	17.4	31.4	28	21.7	29	50.4	35.4	28.8	4.8	24	53	64.8	7.8	22.8	36	17.75	32.4	30	16	24.5	31.6	29.4	43.4	48.6	57.2	0
Only FSB/G20 (No department details)	Reverse Shambaugh exchange rate classification		17.3	27.0857	#VALUE!	#VALUE!	29.1391	27.56	#VALUE!	0	#VALUE!	#VALUE!	#VALUE!	#VALUE!	#VALUE!	31.2	30.6571	#VALUE!	#VALUE!	28.35	41.35	#VALUE!	#VALUE!	21.0706	26.4154	29.7647	#VALUE!	21.0421	#VALUE!	#VALUE!	#VALUE!	#VALUE!	#VALUE!	#VALUE!	43.3263	3.14118	15.864	#VALUE!	#VALUE!	20.68	#VALUE!	#VALUE!	#VALUE!	#VALUE!	25.2667	41.6	51.1895	44.913	0
Only FSB/G20 (2001 department changes)	Reverse Shambaugh exchange rate classification		17.3	27.0857	#VALUE!	#VALUE!	57.9391	29.96	#VALUE!	0	#VALUE!	#VALUE!	#VALUE!	#VALUE!	#VALUE!	33.6	35.4571	#VALUE!	#VALUE!	42.75	41.35	#VALUE!	#VALUE!	13.8706	24.0154	29.7647	#VALUE!	33.0421	#VALUE!	#VALUE!	#VALUE!	#VALUE!	#VALUE!	#VALUE!	62.5263	3.14118	15.864	#VALUE!	#VALUE!	20.68	#VALUE!	#VALUE!	#VALUE!	#VALUE!	25.2667	41.6	58.3895	66.513	0
Only FSB/G20 (2011 department changes)	Reverse Shambaugh exchange rate classification		22.7	29.4857	#VALUE!	#VALUE!	31.5391	29.96	#VALUE!	0	#VALUE!	#VALUE!	#VALUE!	#VALUE!	#VALUE!	31.2	35.4571	#VALUE!	#VALUE!	35.55	41.35	#VALUE!	#VALUE!	13.8706	26.4154	27.3647	#VALUE!	21.0421	#VALUE!	#VALUE!	#VALUE!	#VALUE!	#VALUE!	#VALUE!	60.1263	3.14118	15.864	#VALUE!	#VALUE!	20.68	#VALUE!	#VALUE!	#VALUE!	#VALUE!	25.2667	41.6	48.7895	52.113	0
All (No department details)	TI		83.75	154	145.8	192.6	#VALUE!	149.4	93.75	83.2	57	198.9	82.35	95.2	97.2	156.6	139.5	155.2	102	46.6667	148.508	231.3	95	110.7	117.75	112.733	85.55	71.2917	226.8	192.5	78	16	80	216.9	44	6.5	58.9	85.5	150.875	128.25	135	194.667	77.35	113.333	106.575	226.042	212.5	225	0
All (2001 department changes)	TI		83.75	154	145.8	203.4	#VALUE!	160.2	48.75	83.2	57	209.7	57.95	50.4	172.8	167.4	161.1	203.7	102	66.6667	148.508	188.1	47.5	78.3	108.75	112.733	103.25	100.792	248.4	192.5	124.8	16	120	260.1	61.6	6.5	58.9	57	142.375	128.25	124.2	107.067	204.75	121.333	106.575	226.042	242.5	322.2	0
All (2011 department changes)	TI		103.85	164.5	156.6	214.2	#VALUE!	160.2	93.75	83.2	63	198.9	70.15	78.4	97.2	156.6	161.1	203.7	102	56.6667	148.508	252.9	95	78.3	117.75	103.833	91.45	71.2917	226.8	206.5	93.6	16	80	238.5	59.4	6.5	58.9	85.5	150.875	128.25	135	194.667	159.25	105.333	106.575	226.042	202.5	257.4	0
Only FSB/G20 (No department details)	TI		64.3944	118.5	#VALUE!	#VALUE!	#VALUE!	124.02	#VALUE!	68.0618	#VALUE!	#VALUE!	#VALUE!	#VALUE!	#VALUE!	140.4	137.957	#VALUE!	#VALUE!	39.375	122.327	#VALUE!	#VALUE!	94.8176	99.0577	110.377	#VALUE!	51.7285	#VALUE!	#VALUE!	#VALUE!	#VALUE!	#VALUE!	#VALUE!	39.7158	2.61765	40.982	#VALUE!	#VALUE!	81.8583	#VALUE!	#VALUE!	#VALUE!	#VALUE!	91.5917	216.667	213.289	202.109	0
Only FSB/G20 (2001 department changes)	TI		64.3944	118.5	#VALUE!	#VALUE!	#VALUE!	134.82	#VALUE!	68.0618	#VALUE!	#VALUE!	#VALUE!	#VALUE!	#VALUE!	151.2	159.557	#VALUE!	#VALUE!	59.375	122.327	#VALUE!	#VALUE!	62.4176	90.0577	110.377	#VALUE!	81.2285	#VALUE!	#VALUE!	#VALUE!	#VALUE!	#VALUE!	#VALUE!	57.3158	2.61765	40.982	#VALUE!	#VALUE!	81.8583	#VALUE!	#VALUE!	#VALUE!	#VALUE!	91.5917	216.667	243.289	299.309	0
Only FSB/G20 (2011 department changes)	TI		84.4944	129	#VALUE!	#VALUE!	#VALUE!	134.82	#VALUE!	68.0618	#VALUE!	#VALUE!	#VALUE!	#VALUE!	#VALUE!	140.4	159.557	#VALUE!	#VALUE!	49.375	122.327	#VALUE!	#VALUE!	62.4176	99.0577	101.477	#VALUE!	51.7285	#VALUE!	#VALUE!	#VALUE!	#VALUE!	#VALUE!	#VALUE!	55.1158	2.61765	40.982	#VALUE!	#VALUE!	81.8583	#VALUE!	#VALUE!	#VALUE!	#VALUE!	91.5917	216.667	203.289	234.509	0
All (No department details)	Chinn-Ito kaopen		-5.86062	16.2932	32.6938	42.253	0.569929	33.5011	26.3394	-25.0673	-5.1338	41.7038	32.6938	41.17	21.7959	35.1156	31.2811	33.7145	13.3308	-21.9339	23.2363	51.8661	19.4985	24.8231	31.6847	-1.48593	-1.701	8.31101	50.857	33.2993	24.2176	4.84353	0.53175	48.6371	-2.3462	7.22083	23.0068	-0.5274	29.0256	-15.8629	30.2721	32.2902	20.585	-1.66189	-14.3941	43.7936	51.4625	#VALUE!	#VALUE!
All (2001 department changes)	Chinn-Ito kaopen		-5.86062	16.2932	32.6938	44.6224	1.04987	35.9228	13.6965	-25.0673	-5.1338	43.9683	23.0068	21.7959	38.7482	37.5373	36.1246	44.2503	13.3308	-31.3341	23.2363	42.1791	9.74926	17.5578	29.263	-1.48593	-2.05293	11.7501	55.7006	33.2993	38.7482	4.84353	0.797625	58.3241	-3.28468	7.22083	23.0068	-0.3516	27.3903	-15.8629	27.8503	17.7596	54.4897	-1.7792	-14.3941	43.7936	58.7278	#VALUE!	#VALUE!
All (2011 department changes)	Chinn-Ito kaopen		-7.26717	17.4041	35.1156	46.9917	0.609924	35.9228	26.3394	-25.0673	-5.6742	41.7038	27.8503	33.9047	21.7959	35.1156	36.1246	44.2503	13.3308	-26.634	23.2363	56.7096	19.4985	17.5578	31.6847	-1.36862	-1.81831	8.31101	50.857	35.721	29.0612	4.84353	0.53175	53.4806	-3.16737	7.22083	23.0068	-0.5274	29.0256	-15.8629	30.2721	32.2902	42.3809	-1.54458	-14.3941	43.7936	49.0407	#VALUE!	#VALUE!
Only FSB/G20 (No department details)	Chinn-Ito kaopen		-4.50617	12.5373	#VALUE!	#VALUE!	0.485591	27.8099	#VALUE!	-20.5063	#VALUE!	#VALUE!	#VALUE!	#VALUE!	#VALUE!	31.4829	30.9352	#VALUE!	#VALUE!	-18.5067	19.1398	#VALUE!	#VALUE!	21.2617	26.6549	-1.45487	#VALUE!	6.03039	#VALUE!	#VALUE!	#VALUE!	#VALUE!	#VALUE!	#VALUE!	-2.11775	2.90794	16.0079	#VALUE!	#VALUE!	-10.1248	#VALUE!	#VALUE!	#VALUE!	#VALUE!	-12.3705	41.9772	51.6537	#VALUE!	#VALUE!
Only FSB/G20 (2001 department changes)	Chinn-Ito kaopen		-4.50617	12.5373	#VALUE!	#VALUE!	0.965531	30.2317	#VALUE!	-20.5063	#VALUE!	#VALUE!	#VALUE!	#VALUE!	#VALUE!	33.9047	35.7787	#VALUE!	#VALUE!	-27.907	19.1398	#VALUE!	#VALUE!	13.9964	24.2332	-1.45487	#VALUE!	9.46943	#VALUE!	#VALUE!	#VALUE!	#VALUE!	#VALUE!	#VALUE!	-3.05623	2.90794	16.0079	#VALUE!	#VALUE!	-10.1248	#VALUE!	#VALUE!	#VALUE!	#VALUE!	-12.3705	41.9772	58.919	#VALUE!	#VALUE!
Only FSB/G20 (2011 department changes)	Chinn-Ito kaopen		-5.91272	13.6482	#VALUE!	#VALUE!	0.525586	30.2317	#VALUE!	-20.5063	#VALUE!	#VALUE!	#VALUE!	#VALUE!	#VALUE!	31.4829	35.7787	#VALUE!	#VALUE!	-23.2068	19.1398	#VALUE!	#VALUE!	13.9964	26.6549	-1.33756	#VALUE!	6.03039	#VALUE!	#VALUE!	#VALUE!	#VALUE!	#VALUE!	#VALUE!	-2.93892	2.90794	16.0079	#VALUE!	#VALUE!	-10.1248	#VALUE!	#VALUE!	#VALUE!	#VALUE!	-12.3705	41.9772	49.2319	#VALUE!	#VALUE!
All (No department details)	Chinn-Ito kao_open		4.09077	10.1921	13.5	17.6157	6.35104	13.8333	11.5848	3.47543	2.9508	17.7424	13.5	17	9	14.5	12.9167	14.8285	8.33903	3.04101	14.5354	21.4167	8.90171	10.25	13.0833	5.18164	5.93162	7.20714	21	13.75	10	2	4.48754	20.0833	8.18154	4.51697	9.5	6.42293	14.5009	2.1993	12.5	13.3333	8.5	5.79526	1.99566	18.0833	21.25	#VALUE!	#VALUE!
All (2001 department changes)	Chinn-Ito kao_open		4.09077	10.1921	13.5	18.6035	11.6993	14.8333	6.02408	3.47543	2.9508	18.7058	9.5	9	16	15.5	14.9167	19.4624	8.33903	4.34429	14.5354	17.4167	4.45086	7.25	12.0833	5.18164	7.15885	10.1894	23	13.75	16	2	6.73131	24.0833	11.4542	4.51697	9.5	4.28195	13.6839	2.1993	11.5	7.33333	22.5	6.20433	1.99566	18.0833	24.25	#VALUE!	#VALUE!
All (2011 department changes)	Chinn-Ito kao_open		5.07256	10.8871	14.5	19.5913	6.79673	14.8333	11.5848	3.47543	3.26142	17.7424	11.5	14	9	14.5	14.9167	19.4624	8.33903	3.69265	14.5354	23.4167	8.90171	7.25	13.0833	4.77257	6.34069	7.20714	21	14.75	12	2	4.48754	22.0833	11.0451	4.51697	9.5	6.42293	14.5009	2.1993	12.5	13.3333	17.5	5.38618	1.99566	18.0833	20.25	#VALUE!	#VALUE!
Only FSB/G20 (No department details)	Chinn-Ito kao_open		3.14535	7.84266	#VALUE!	#VALUE!	5.41122	11.4833	#VALUE!	2.84308	#VALUE!	#VALUE!	#VALUE!	#VALUE!	#VALUE!	13	12.7738	#VALUE!	#VALUE!	2.56585	11.9729	#VALUE!	#VALUE!	8.77941	11.0064	5.07336	#VALUE!	5.22943	#VALUE!	#VALUE!	#VALUE!	#VALUE!	#VALUE!	#VALUE!	7.38492	1.81905	6.61	#VALUE!	#VALUE!	1.40375	#VALUE!	#VALUE!	#VALUE!	#VALUE!	1.71509	17.3333	21.3289	#VALUE!	#VALUE!
Only FSB/G20 (2001 department changes)	Chinn-Ito kao_open		3.14535	7.84266	#VALUE!	#VALUE!	10.7595	12.4833	#VALUE!	2.84308	#VALUE!	#VALUE!	#VALUE!	#VALUE!	#VALUE!	14	14.7738	#VALUE!	#VALUE!	3.86914	11.9729	#VALUE!	#VALUE!	5.77941	10.0064	5.07336	#VALUE!	8.21169	#VALUE!	#VALUE!	#VALUE!	#VALUE!	#VALUE!	#VALUE!	10.6575	1.81905	6.61	#VALUE!	#VALUE!	1.40375	#VALUE!	#VALUE!	#VALUE!	#VALUE!	1.71509	17.3333	24.3289	#VALUE!	#VALUE!
Only FSB/G20 (2011 department changes)	Chinn-Ito kao_open		4.12714	8.53758	#VALUE!	#VALUE!	5.85691	12.4833	#VALUE!	2.84308	#VALUE!	#VALUE!	#VALUE!	#VALUE!	#VALUE!	13	14.7738	#VALUE!	#VALUE!	3.21749	11.9729	#VALUE!	#VALUE!	5.77941	11.0064	4.66428	#VALUE!	5.22943	#VALUE!	#VALUE!	#VALUE!	#VALUE!	#VALUE!	#VALUE!	10.2485	1.81905	6.61	#VALUE!	#VALUE!	1.40375	#VALUE!	#VALUE!	#VALUE!	#VALUE!	1.71509	17.3333	20.3289	#VALUE!	#VALUE!
All (No department details)	Fernandez capital controls		7.4375	4.76667	1.755	0.535	4.34625	0.691667	2.5	21.3333	5.985	2.94667	0.675	#VALUE!	0.81	0.29	1.29167	1.04	2.28	17.5467	13.0729	1.07083	0.05	0.25625	0	4.75	11.745	6.10208	0	1.375	0.65	0	7.4	3.21333	13.9	4.0625	1.3775	#VALUE!	2.485	8.37	0.25	1	0.765	11.1208	3.61375	0	2.86875	#VALUE!	#VALUE!
All (2001 department changes)	Fernandez capital controls		7.4375	4.76667	1.755	0.565	8.00625	0.741667	1.3	21.3333	5.985	3.10667	0.475	#VALUE!	1.44	0.31	1.49167	1.365	2.28	25.0667	13.0729	0.870833	0.025	0.18125	0	4.75	14.175	8.62708	0	1.375	1.04	0	11.1	3.85333	19.46	4.0625	1.3775	#VALUE!	2.345	8.37	0.23	0.55	2.025	11.9058	3.61375	0	3.27375	#VALUE!	#VALUE!
All (2011 department changes)	Fernandez capital controls		9.2225	5.09167	1.885	0.595	4.65125	0.741667	2.5	21.3333	6.615	2.94667	0.575	#VALUE!	0.81	0.29	1.49167	1.365	2.28	21.3067	13.0729	1.17083	0.05	0.18125	0	4.375	12.555	6.10208	0	1.475	0.78	0	7.4	3.53333	18.765	4.0625	1.3775	#VALUE!	2.485	8.37	0.25	1	1.575	10.3358	3.61375	0	2.73375	#VALUE!	#VALUE!
Only FSB/G20 (No department details)	Fernandez capital controls		5.71861	3.66786	#VALUE!	#VALUE!	3.7031	0.574167	#VALUE!	17.4518	#VALUE!	#VALUE!	#VALUE!	#VALUE!	#VALUE!	0.26	1.27738	#VALUE!	#VALUE!	14.805	10.7682	#VALUE!	#VALUE!	0.219485	0	4.65074	#VALUE!	4.42761	#VALUE!	#VALUE!	#VALUE!	#VALUE!	#VALUE!	#VALUE!	12.5466	1.63603	0.95845	#VALUE!	#VALUE!	5.34233	#VALUE!	#VALUE!	#VALUE!	#VALUE!	3.10569	0	2.87941	#VALUE!	#VALUE!
Only FSB/G20 (2001 department changes)	Fernandez capital controls		5.71861	3.66786	#VALUE!	#VALUE!	7.3631	0.624167	#VALUE!	17.4518	#VALUE!	#VALUE!	#VALUE!	#VALUE!	#VALUE!	0.28	1.47738	#VALUE!	#VALUE!	22.325	10.7682	#VALUE!	#VALUE!	0.144485	0	4.65074	#VALUE!	6.95261	#VALUE!	#VALUE!	#VALUE!	#VALUE!	#VALUE!	#VALUE!	18.1066	1.63603	0.95845	#VALUE!	#VALUE!	5.34233	#VALUE!	#VALUE!	#VALUE!	#VALUE!	3.10569	0	3.28441	#VALUE!	#VALUE!
Only FSB/G20 (2011 department changes)	Fernandez capital controls		7.50361	3.99286	#VALUE!	#VALUE!	4.0081	0.624167	#VALUE!	17.4518	#VALUE!	#VALUE!	#VALUE!	#VALUE!	#VALUE!	0.26	1.47738	#VALUE!	#VALUE!	18.565	10.7682	#VALUE!	#VALUE!	0.144485	0	4.27574	#VALUE!	4.42761	#VALUE!	#VALUE!	#VALUE!	#VALUE!	#VALUE!	#VALUE!	17.4116	1.63603	0.95845	#VALUE!	#VALUE!	5.34233	#VALUE!	#VALUE!	#VALUE!	#VALUE!	3.10569	0	2.74441	#VALUE!	#VALUE!
All (No department details)	reverse Fernandez capital controls		5.0625	9.9	11.745	17.2983	9.90375	13.1417	10	0	3.515	15.47	12.825	#VALUE!	8.19	14.21	11.625	14.96	9.72	1.12	7.84375	20.3458	9.95	9.99375	13.0833	7.91667	2.755	5.98125	21	12.375	9.35	2	2.6	16.87	6.1	2.4375	8.1225	#VALUE!	15.265	5.13	12.25	12.3333	7.735	3.04583	8.63625	18.0833	18.3813	#VALUE!	#VALUE!
All (2001 department changes)	reverse Fernandez capital controls		5.0625	9.9	11.745	18.2683	18.2437	14.0917	5.2	0	3.515	16.31	9.025	#VALUE!	14.56	15.19	13.425	19.635	9.72	1.6	7.84375	16.5458	4.975	7.06875	12.0833	7.91667	3.325	8.45625	23	12.375	14.96	2	3.9	20.23	8.54	2.4375	8.1225	#VALUE!	14.405	5.13	11.27	6.78333	20.475	3.26083	8.63625	18.0833	20.9763	#VALUE!	#VALUE!
All (2011 department changes)	reverse Fernandez capital controls		6.2775	10.575	12.615	19.2383	10.5987	14.0917	10	0	3.885	15.47	10.925	#VALUE!	8.19	14.21	13.425	19.635	9.72	1.36	7.84375	22.2458	9.95	7.06875	13.0833	7.29167	2.945	5.98125	21	13.275	11.22	2	2.6	18.55	8.235	2.4375	8.1225	#VALUE!	15.265	5.13	12.25	12.3333	15.925	2.83083	8.63625	18.0833	17.5162	#VALUE!	#VALUE!
Only FSB/G20 (No department details)	reverse Fernandez capital controls		3.8925	7.61786	#VALUE!	#VALUE!	8.43821	10.9092	#VALUE!	0	#VALUE!	#VALUE!	#VALUE!	#VALUE!	#VALUE!	12.74	11.4964	#VALUE!	#VALUE!	0.945	6.46094	#VALUE!	#VALUE!	8.55992	11.0064	7.75123	#VALUE!	4.33993	#VALUE!	#VALUE!	#VALUE!	#VALUE!	#VALUE!	#VALUE!	5.50605	0.981618	5.65155	#VALUE!	#VALUE!	3.27433	#VALUE!	#VALUE!	#VALUE!	#VALUE!	7.42208	17.3333	18.4495	#VALUE!	#VALUE!
Only FSB/G20 (2001 department changes)	reverse Fernandez capital controls		3.8925	7.61786	#VALUE!	#VALUE!	16.7782	11.8592	#VALUE!	0	#VALUE!	#VALUE!	#VALUE!	#VALUE!	#VALUE!	13.72	13.2964	#VALUE!	#VALUE!	1.425	6.46094	#VALUE!	#VALUE!	5.63492	10.0064	7.75123	#VALUE!	6.81493	#VALUE!	#VALUE!	#VALUE!	#VALUE!	#VALUE!	#VALUE!	7.94605	0.981618	5.65155	#VALUE!	#VALUE!	3.27433	#VALUE!	#VALUE!	#VALUE!	#VALUE!	7.42208	17.3333	21.0445	#VALUE!	#VALUE!
Only FSB/G20 (2011 department changes)	reverse Fernandez capital controls		5.1075	8.29286	#VALUE!	#VALUE!	9.13321	11.8592	#VALUE!	0	#VALUE!	#VALUE!	#VALUE!	#VALUE!	#VALUE!	12.74	13.2964	#VALUE!	#VALUE!	1.185	6.46094	#VALUE!	#VALUE!	5.63492	11.0064	7.12623	#VALUE!	4.33993	#VALUE!	#VALUE!	#VALUE!	#VALUE!	#VALUE!	#VALUE!	7.64105	0.981618	5.65155	#VALUE!	#VALUE!	3.27433	#VALUE!	#VALUE!	#VALUE!	#VALUE!	7.42208	17.3333	17.5845	#VALUE!	#VALUE!

## Sheet: WI Data
Mean	Std.				Argentina	Australia	Austria	Belgium	Brazil	Canada	Chile	China	Colombia	Czech Republic	Denmark	Estonia	Finland	France	Germany	Hungary	Iceland	India	Indonesia	Ireland	Israel	Italy	Japan	Korea	Malaysia	Mexico	Netherlands	New Zealand	Norway	Peru	Poland	Portugal	Russia	Saudi Arabia	Singapore	Slovakia	Slovenia	South Africa	Spain	Sweden	Switzerland	Thailand	Turkey	UK	USA
14.279	4.36319		Original Indexes	All (No department details)	12.5	14.6667	13.5	17.8333	14.25	13.8333	12.5	21.3333	9.5	18.4167	13.5	17	9	14.5	12.9167	16	12	18.6667	20.9167	21.4167	10	10.25	13.0833	12.6667	14.5	12.0833	21	13.75	10	2	10	20.0833	20	6.5	9.5	15	17.75	13.5	12.5	13.3333	8.5	14.1667	12.25	18.0833	21.25
15.4529	6.40572			All (2001 department changes)	12.5	14.6667	13.5	18.8333	26.25	14.8333	6.5	21.3333	9.5	19.4167	9.5	9	16	15.5	14.9167	21	12	26.6667	20.9167	17.4167	5	7.25	12.0833	12.6667	17.5	17.0833	23	13.75	16	2	15	24.0833	28	6.5	9.5	10	16.75	13.5	11.5	7.33333	22.5	15.1667	12.25	18.0833	24.25
15.0833	5.07049			All (2011 department changes)	15.5	15.6667	14.5	19.8333	15.25	14.8333	12.5	21.3333	10.5	18.4167	11.5	14	9	14.5	14.9167	21	12	22.6667	20.9167	23.4167	10	7.25	13.0833	11.6667	15.5	12.0833	21	14.75	12	2	10	22.0833	27	6.5	9.5	15	17.75	13.5	12.5	13.3333	17.5	13.1667	12.25	18.0833	20.25
12.642	4.58488			Only FSB/G20 (No department details)	9.61111	11.2857	NA	NA	12.1413	11.4833	NA	17.4518	NA	NA	NA	NA	NA	13	12.7738	NA	NA	15.75	17.2292	NA	NA	8.77941	11.0064	12.402	NA	8.76754	NA	NA	NA	NA	NA	NA	18.0526	2.61765	6.61	NA	NA	8.61667	NA	NA	NA	NA	10.5278	17.3333	21.3289
14.7849	7.06865			Only FSB/G20 (2001 department changes)	9.61111	11.2857	NA	NA	24.1413	12.4833	NA	17.4518	NA	NA	NA	NA	NA	14	14.7738	NA	NA	23.75	17.2292	NA	NA	5.77941	10.0064	12.402	NA	13.7675	NA	NA	NA	NA	NA	NA	26.0526	2.61765	6.61	NA	NA	8.61667	NA	NA	NA	NA	10.5278	17.3333	24.3289
13.4515	5.60043			Only FSB/G20 (2011 department changes)	12.6111	12.2857	NA	NA	13.1413	12.4833	NA	17.4518	NA	NA	NA	NA	NA	13	14.7738	NA	NA	19.75	17.2292	NA	NA	5.77941	11.0064	11.402	NA	8.76754	NA	NA	NA	NA	NA	NA	25.0526	2.61765	6.61	NA	NA	8.61667	NA	NA	NA	NA	10.5278	17.3333	20.3289
			Normalized Original Indexes	Norm All (No department details)	0.540773	0.652361	0.592275	0.815451	0.630901	0.609442	0.540773	0.995708	0.386266	0.845494	0.592275	0.772532	0.360515	0.643777	0.562232	0.72103	0.515021	0.858369	0.974249	1	0.412017	0.424893	0.570815	0.549356	0.643777	0.519313	0.978541	0.60515	0.412017	0	0.412017	0.93133	0.927039	0.23176	0.386266	0.669528	0.811159	0.592275	0.540773	0.583691	0.334764	0.626609	0.527897	0.828326	0.991416
				Norm All (2001 department changes)	0.502392	0.564593	0.5311	0.684211	0.897129	0.569378	0.330144	0.755981	0.416268	0.700957	0.416268	0.401914	0	0.588517	0.57177	0.746411	0.488038	0.909091	0.744019	0.643541	0.287081	0.351675	0.490431	0.507177	0.645933	0.633971	0.803828	0.538278	0.602871	0.200957	0.574163	0.834928	0.947368	0.330144	0.416268	0.430622	0.624402	0.5311	0.473684	0.354067	0.789474	0.578947	0.495215	0.662679	0.839713
				Norm All (2011 department changes)	0.54	0.546667	0.5	0.713333	0.53	0.513333	0.42	0.773333	0.34	0.656667	0.38	0.48	0.28	0.5	0.516667	0.76	0.4	0.826667	0.756667	0.856667	0.32	0.21	0.443333	0.386667	0.54	0.403333	0.76	0.51	0.4	0	0.32	0.803333	1	0.18	0.3	0.52	0.63	0.46	0.42	0.453333	0.62	0.446667	0.41	0.643333	0.73
				Norm Only FSB/G20 (No department details)	0.373756	0.463253	NA	NA	0.508979	0.473815	NA	0.792789	NA	NA	NA	NA	NA	0.554871	0.542782	NA	NA	0.701841	0.780893	NA	NA	0.329307	0.448326	0.522909	NA	0.328673	NA	NA	NA	NA	NA	NA	0.824902	0	0.213366	NA	NA	0.320609	NA	NA	NA	NA	0.422746	0.78646	1
				Norm Only FSB/G20 (2001 department changes)	0.278667	0.345395	NA	NA	0.857649	0.393116	NA	0.591092	NA	NA	NA	NA	NA	0.45355	0.484384	NA	NA	0.842057	0.582222	NA	NA	0.125986	0.294419	0.389874	NA	0.444288	NA	NA	NA	NA	NA	NA	0.933809	0	0.159082	NA	NA	0.239042	NA	NA	NA	NA	0.315193	0.586373	0.865126
				Norm Only FSB/G20 (2011 department changes)	0.445441	0.430937	NA	NA	0.469074	0.439746	NA	0.661204	NA	NA	NA	NA	NA	0.462775	0.54184	NA	NA	0.763645	0.651283	NA	NA	0.14093	0.373914	0.391545	NA	0.274121	NA	NA	NA	NA	NA	NA	1	0	0.177952	NA	NA	0.267396	NA	NA	NA	NA	0.35258	0.655926	0.78945
			Indicators for Weights (mean over 2002-2006)	GDP / World GDP	0.007819	0.011153	0.00455	0.005644	0.030038	0.017773	0.003648	0.093061	0.005434	0.003273	0.003209	0.000385	0.002789	0.031897	0.042943	0.003011	0.000156	0.048855	0.019586	0.002693	0.002442	0.029054	0.060168	0.016704	0.006184	0.02274	0.009813	0.001737	0.003997	0.002799	0.008655	0.003774	0.034444	0.012524	0.003461	0.001405	0.000733	0.006829	0.01943	0.004838	0.004976	0.00954	0.013452	0.029217	0.200443
				Reinhart & Rogoff coarse exchange rate classification	3.4	4	4	4	3	3	3	1.4	3	3	1	1	4	4	4	2.4	3	2	3	4	2.4	4	4	3	1	3	4	3	3	2	3	4	2	1	3	2	1.8	4	4	3	3	3	4.2	3	4
				Shambaugh exchange rate classification	0.6	0	0	0	0	0	0	2.4	0	0	2	2	0	0	0	0	0	0.6	0	0	0	0	0	0	1	0	0	0	0	0	0	0	0	1.2	0	0	1.4	0	0	1.2	1	0	0	0	0
				Shambaugh exchange rate classification REVERSED *subtracted each from the max (2.4)	1.8	2.4	2.4	2.4	2.4	2.4	2.4	0	2.4	2.4	0.4	0.4	2.4	2.4	2.4	2.4	2.4	1.8	2.4	2.4	2.4	2.4	2.4	2.4	1.4	2.4	2.4	2.4	2.4	2.4	2.4	2.4	2.4	1.2	2.4	2.4	1	2.4	2.4	1.2	1.4	2.4	2.4	2.4	2.4
				TI	6.7	10.5	10.8	10.8	NA	10.8	7.5	3.9	6	10.8	6.1	5.6	10.8	10.8	10.8	9.7	8.5	2.5	7.1	10.8	9.5	10.8	9	8.9	5.9	5.9	10.8	14	7.8	8	8	10.8	2.2	1	6.2	5.7	8.5	9.5	10.8	14.6	9.1	8	8.7	12.5	10
				Chinn-Ito kaopen	-0.46885	1.1109	2.42176	2.36933	0.039995	2.42176	2.10716	-1.17503	-0.5404	2.26446	2.42176	2.42176	2.42176	2.42176	2.42176	2.10716	1.1109	-1.17503	1.1109	2.42176	1.94985	2.42176	2.42176	-0.11731	-0.11731	0.687808	2.42176	2.42176	2.42176	2.42176	0.053175	2.42176	-0.11731	1.1109	2.42176	-0.03516	1.63524	-1.17503	2.42176	2.42176	2.42176	-0.11731	-1.17503	2.42176	2.42176
				Chinn-Ito kao_open	0.327262	0.694919	1	0.987797	0.445687	1	0.926781	0.162911	0.310611	0.96339	1	1	1	1	1	0.926781	0.694919	0.162911	0.694919	1	0.890171	1	1	0.409077	0.409077	0.596453	1	1	1	1	0.448754	1	0.409077	0.694919	1	0.428195	0.816952	0.162911	1	1	1	0.409077	0.162911	1	1
				Fernandez capital controls	0.595	0.325	0.13	0.03	0.305	0.05	0.2	1	0.63	0.16	0.05	NA	0.09	0.02	0.1	0.065	0.19	0.94	0.625	0.05	0.005	0.025	0	0.375	0.81	0.505	0	0.1	0.065	0	0.74	0.16	0.695	0.625	0.145	NA	0.14	0.62	0.02	0.075	0.09	0.785	0.295	0	0.135
				reverse Fernandex capital controls (SUBTRACTED EACH FROM 1)	0.405	0.675	0.87	0.97	0.695	0.95	0.8	0	0.37	0.84	0.95	NA	0.91	0.98	0.9	0.935	0.81	0.06	0.375	0.95	0.995	0.975	1	0.625	0.19	0.495	1	0.9	0.935	1	0.26	0.84	0.305	0.375	0.855	NA	0.86	0.38	0.98	0.925	0.91	0.215	0.705	1	0.865
[truncated: 2 more columns]

## Sheet: Index
			Aggregates	All countries		All (No department details)	12.5	14.6667	13.5	17.8333	14.25	13.8333	12.5	21.3333	9.5	18.4167	13.5	17	9	14.5	12.9167	16	12	18.6667	20.9167	21.4167	10	10.25	13.0833	12.6667	14.5	12.0833	21	13.75	10	2	10	20.0833	20	6.5	9.5	15	17.75	13.5	12.5	13.3333	8.5	14.1667	12.25
						All (2001 department changes)	12.5	14.6667	13.5	18.8333	26.25	14.8333	6.5	21.3333	9.5	19.4167	9.5	9	16	15.5	14.9167	21	12	26.6667	20.9167	17.4167	5	7.25	12.0833	12.6667	17.5	17.0833	23	13.75	16	2	15	24.0833	28	6.5	9.5	10	16.75	13.5	11.5	7.33333	22.5	15.1667	12.25
						All (2011 department changes)	15.5	15.6667	14.5	19.8333	15.25	14.8333	12.5	21.3333	10.5	18.4167	11.5	14	9	14.5	14.9167	21	12	22.6667	20.9167	23.4167	10	7.25	13.0833	11.6667	15.5	12.0833	21	14.75	12	2	10	22.0833	27	6.5	9.5	15	17.75	13.5	12.5	13.3333	17.5	13.1667	12.25
			Weighted Aggregates	All countries		All (No department details)
						All (2001 department changes)
						All (2011 department changes)
		0.965126	Aggregates	Only FSB/G20 Survey		All (No department details)	9.61111	11.2857	NA	NA	12.1413	11.4833	NA	17.4518	NA	NA	NA	NA	NA	13	12.7738	NA	NA	15.75	17.2292	NA	NA	8.77941	11.0064	12.402	NA	8.76754	NA	NA	NA	NA	NA	NA	18.0526	2.61765	6.61	NA	NA	8.61667	NA	NA	NA	NA	10.5278
						All (2001 department changes)	9.61111	11.2857	NA	NA	24.1413	12.4833	NA	17.4518	NA	NA	NA	NA	NA	14	14.7738	NA	NA	23.75	17.2292	NA	NA	5.77941	10.0064	12.402	NA	13.7675	NA	NA	NA	NA	NA	NA	26.0526	2.61765	6.61	NA	NA	8.61667	NA	NA	NA	NA	10.5278
						All (2011 department changes)	12.6111	12.2857	NA	NA	13.1413	12.4833	NA	17.4518	NA	NA	NA	NA	NA	13	14.7738	NA	NA	19.75	17.2292	NA	NA	5.77941	11.0064	11.402	NA	8.76754	NA	NA	NA	NA	NA	NA	25.0526	2.61765	6.61	NA	NA	8.61667	NA	NA	NA	NA	10.5278
			Weighted Aggregates	Only FSB/G20 Survey		All (No department details)	2.33611	2.95357	NA	NA	2.66413	2.68583	NA	4.03268	NA	NA	NA	NA	NA	3.3	2.67738	NA	NA	3.6125	3.82292	NA	NA	2.00294	2.27564	2.5652	NA	2.47675	NA	NA	NA	NA	NA	NA	4.25526	1.03676	1.3985	NA	NA	2.27417	NA	NA	NA	NA	2.50278
						All (2001 department changes)
						All (2011 department changes)
			Individual Sections		0.2	Implementing Macroprudential Policy	5	1	1	7	5.25	0.25	0	6.25	0	8	1	4	1	1	1	1	0	4.25	7.25	11	0	1	1	0.25	5	0.5	9.5	7	1	0	0.5	10	7	4	3.5	7	5	1.5	0.5	1	0	6	0.5
					0.15	Distance to FSB/G20 Macroprudential Recommendations	2	1	0	0	0.5	0.75	0	0.75	0	0	0	0	0	3	3	0	0	0.25	1	0	0	2	1	1.5	0	2	0	0	0	0	0	0	3	0	1.75	0	0	1.25	0	0	0	0	2
					0.1	Response Time to FSB Recommendations	4.88889	4.38095	NA	NA	2.6087	3.1	NA	4.63158	NA	NA	NA	NA	NA	4.5	3.14286	NA	NA	3.16667	4.6875	NA	NA	3.47059	3.07692	1.76471	NA	5.31579	NA	NA	NA	NA	NA	NA	4.94737	3.88235	4.64	NA	NA	6.13333	NA	NA	NA	NA	3.72222
					0.25	Coordination of Relevant Entities & Responsibility for Macroprudential Policy	5.5	11.5	10.5	7	7	10.5	10.5	11.5	8.5	6.5	10.5	10.5	6	12	8	11	8	11	9.5	6.5	7	6.5	7.5	8.5	7.5	10	9	4	6	1	7.5	8	11	2.5	3	5.5	9.5	9	9.5	9	6.5	4	9
					0.05	Deposit Insurance	1	1	1	1	1	1	1	1	1	1	1	1	1	1	1	1	1	1	1	1	1	1	1	1	1	1	1	0	1	1	1	1	1	0	1	1	1	1	1	1	1	1	1
					0.05	The Place of Macroprudential Policy in the Monetary Policy Transmission Mechanism	0	0	0	1	0	1	0	1	0	1	0	0	0	0	0	1	1	0	1	1	1	0	1	0	0	0	0	1	0	0	0	0	0	0	0	0	0	0	0	1	0	1	0
					0.1	Transparency and Accountability	1	1.16667	1	1.83333	0	1.08333	1	1.58333	0	1.91667	1	1.5	1	0.5	2.91667	2	2	2.41667	2.16667	0.916667	1	1.75	2.58333	2.91667	1	0.583333	1.5	1.75	2	0	1	1.08333	1	0	1	1.5	2.25	1	1.5	1.33333	1	1.16667	1.75
						MPC/FPC + Organization Structure Since 2001	3	3	2	4	16	4	-4	2	2	3	-4	-10	9	3	7	13	2	14	2	2	-5	-3	1	-1	6	7	4	3	11	3	6	8	18	3	2	-3	0	1	1	-4	23	3	2
						MPC/FPC + Organization Structure Since 2011	3	3	2	3	4	3	2	2	2	2	0	-2	2	2	5	8	2	6	2	6	0	0	2	-1	3	2	2	3	5	3	1	4	10	3	2	2	1	1	2	2	9	2	2
Section				YES	NO	Other	Argentina	Australia	Austria	Belgium	Brazil	Canada	Chile	China	Colombia	Czech Republic	Denmark	Estonia	Finland	France	Germany	Hungary	Iceland	India	Indonesia	Ireland	Israel	Italy	Japan	Korea	Malaysia	Mexico	Netherlands	New Zealand	Norway	Peru	Poland	Portugal	Russia	Saudi Arabia	Singapore	Slovakia	Slovenia	South Africa	Spain	Sweden	Switzerland	Thailand	Turkey
Implementing Macroprudential Policy		No. of MaP instruments possessed and declared by the CB				#	2	0	0	6	4	0	0	5	Unclear	6	0	3	0	0	0	0	0	4	6	8	0	0	0	0	4	0	8	4	0	0	0	8	5	2	2	5	3	0	0	0	0	4	0
		Is the CB free to implement available MaP instruments ?		1	0		1	0	0	1	1	0	0	1	Unclear	1	0	1	0	0	0	0	0	0	1	1	0	0	0	0	1	0	1	1	0	0	0	1	1	1	1	1	1	1	0	0	0	1	0
		Is there government involvement in MaP instrument - related decisions?		0	1		1	1	0	0	0	0	0	0	0	0	0	0	0	0	0	0	0	0	0	1	0	0	0	0	0	0	0	1	0	0	0	0	0	1	0	0	0	0	0	0	0	1	0
		MaP Implementation specified in primary, secondary legislation, or regulation?				Pri=1, Sec=.5, Regu=.25, Oth=0	1	0	1	Draft legislation being discussed	0.25	0.25		0.25		1	1	Draft legislation being discussed	1	1	1	1		0.25	0.25	1		1	1	0.25		0.5	0.5	1	1		0.5	1	1		0.5	1	1	0.5	0.5	1			0.5
Distance to FSB/G20 Macroprudential Recommendations		Regulatory Framework for Macroprudential Oversight				Pri=1, Sec=.5, Regu=.25, Oth=0	0.25	0	NA	NA	0.25	0.25	NA	0	NA	NA	NA	NA	NA	1	1	NA	NA	0	0.75	NA	NA	1	0	0.25	NA	1	NA	NA	NA	NA	NA	NA	1	0	1	NA	NA	0.25	NA	NA	NA	NA	1
		System-wide monitoring and the use of macrprudential instruments				Pri=1, Sec=.5, Regu=.25, Oth=0	1.25	0	NA	NA	0.25	0.25	NA	0.25	NA	NA	NA	NA	NA	1	1	NA	NA	0.25	0.25	NA	NA	1	1	0.25	NA	0.5	NA	NA	NA	NA	NA	NA	1	0	0.75	NA	NA	0.75	NA	NA	NA	NA	0.75
		Improved cooperation between supervisors and central banks				Pri=1, Sec=.5, Regu=.25, Oth=0	0.5	1	NA	NA	0	0.25	NA	0.5	NA	NA	NA	NA	NA	1	1	NA	NA	0	0	NA	NA	0	0	1	NA	0.5	NA	NA	NA	NA	NA	NA	1	0	0	NA	NA	0.25	NA	NA	NA	NA	0.25
Response Time to FSB Recommendations		Distance from FSB recommendations				Timeliness	4.88889	4.38095	NA	NA	2.6087	3.1	NA	4.63158	NA	NA	NA	NA	NA	4.5	3.14286	NA	NA	3.16667	4.6875	NA	NA	3.47059	3.07692	1.76471	NA	5.31579	NA	NA	NA	NA	NA	NA	4.94737	3.88235	4.64	NA	NA	6.13333	NA	NA	NA	NA	3.72222
Coordination of Relevant Entities & Responsibility for Macroprudential Policy		Is CB the explicitly mentioned macroprudential authority?		1	0		NS	0	0	1	0	0	0	NS	NS	1	0	1	0	0	0	1		NS	1	1	Not yet established ***	0	NS	0	1	0	0	1	0	None	0	1	None yet *	1	NS	1	0	NS	0	0	NS	1	NS
		Is MaP explicitly in CB legislation?		1	0		NS	0	0	0.5	0	0	0	0	0	1	0	1	0	0	0	1	0	0	0	0	0	0	0	0	0	0	0	0	0	0	0	1	0	0	NS	0	0	0	0	0	0	0	0
		Is there a FS/MaP coordinating body?		1	0		0	1	1	0	1	1	1	1	1	0	1	1	0	1	1	1	0	1	1	0	1	0	1	1	1	1	1	0	0	0	1	0	1	0	0	0	1	1	1	1	0	0	1
		# (voting) members				#	NA	4	4	NA	4	5	4	6	4	NA	5	3	NA	8	3	3	NA	8	4	NA	3	NA	2	4	NS , >= 2 (LIM)	6	2	NA	NA	NA	2	NA	7	NA	NA	NA	2	3	4	4	NA	NA	5
		… # non-voting members		NS = Not specified		# / 2	NA	NS	NS	NA	NS	NS	0.5	1.5	NS	NA	NS	NS	NA	NS	0.5	NS	NA	NS	NS	NA	NS	NA	NS	NS	NS	NS	0.5	NA	NA	NA	NS	NA	NS	NA	NA	NA	1	NS	NS	NS	NA	NA	NS
		Is the CB a member?		1	0		NA	1	1	NA	1	1	0	1	1	NA	1	1	NA	1	1	1	NA	1	1	NA	1	NA	1	1	1	1	1	NA	NA	NA	1	NA	1	NA	NA	NA	1	1	1	1	NA	NA	1
		Does CB chair coordination body?		1	0		NA	1	0	NA	0	0	0	0	0	NA	0	0	NA	0	0	0.5	NA	0	0	NA	0	NA	NS	0	NS	0	1	NA	NA	NA	0	NA	0	NA	NA	NA	1	1	0	0	NA	NA	0
		If no body - Does CB share FS/MaP mandate?		1	0		1	NA	NA	1	NA	NA	NA	NA	NA	0	NA	NA	1	NA	NA	NA	1	NA	NA	0	NA	1	NA	NA	NA	NA	NA	0	1	0	NA	1	NA	0	0	0	NA	NA	NA	NA	1	0	NA
		If no body - Is CB sole owner of the mandate?		0	1		1	1	1	1	NA	NA	NA	NA	NA	0	1	NA	1	NA	NA	NA	1	NA	NA	0	NA	1	NA	NA	NA	NA	NA	0	1	1	NA	1	NA	0	0	0	NA	NA	NA	NA	1	0	NA
		If no body - is there implicit coordination through MoUs?		0.5	0		0	0	0	0	NA	NA	NA	NA	NA	0.5	0	NA	0	NA	NA	NA	0	NA	NA	0.5	NA	0.5	NA	NA	NA	NA	NA	0.5	0	0	NA	0	NA	0	0.5	0.5	NA	NA	NA	NA	0	0.5	NA
		if no body - …how many in total share? (incl. cb)				# / 2	1.5	NA	NA	1	NA	NA	NA	NA	NA	0.5	NA	NA	2	NA	NA	NA	2.5	NA	NA	0.5	NA	2	NA	NA	NA	NA	NA	0.5	1.5	0	NA	2	NA	0.5	0.5	0.5	NA	NA	NA	NA	1	0.5	NA
		Is Fin Stab explicitly the responsibility of the CB?		1	0		1	1	1	0	1	1	1	1	1	1	1	1	1	1	1	1	1	1	1	1	1	1	1	1	1	1	1	1	1	0	1	1	1	1	1	1	1	1	1	1	1	1	1
		…explicit in CB legislation?		1	0	Indirect cases: 0.5	1	1	1	0	0	1	1	1	0	1	0	1	1	1	0	1	1	0	NA	1	1	1	1	0	1	1	1	1	0	0	1	1	1	0	1	1	1	0.5	1	0.5	1	1	1
		Does the CB have an explicit definition of Fin Stab?		1	0		0	1	1	1	0	1	1	0	1	1	1	1	0	0	1	1	1	0	1	1	0	0	1	1	1	0	1	0	1	0	1	0	0	0	0	1	1	1	1	1	1	0	0
		YES? In the legislation?		1	0		NA	0	0	1	NA	0	1	NA	0	0	0	0	NA	NA	0	0	0	0	0	1	0	0	0	0	1	NA	0	NA	0	NA	0	NA	NA	NA	0	0	0	0	0	0	0	0	NA
		Elewhere?		0.5	0		NA	0.5	0.5	0.5	NA	0.5	1	NA	0.5	0.5	0.5	0.5	NA	NA	0.5	0.5	0.5	NA	0.5	0.5	0	0	0.5	0.5	0.5	NA	0.5	NA	0.5	NA	0.5	NA	NA	NA	0	0.5	0.5	0.5	0.5	0.5	0.5	0	NA
Deposit Insurance		Is there Deposit Insurance?		1	0		1	1	1	1	1	1	1	1	1	1	1	1	1	1	1	1	1	1	1	1	1	1	1	1	1	1	1	0	1	1	1	1	1	0	1	1	1	1	1	1	1	1	1
The Place of Macroprudential Policy in the Monetary Policy Transmission Mechanism		Does the CB draw a link/links between Monetary Policy and MaP?		1	0		0	0	0	1	0	1	0	1	0	1	0	0	0	0	0	1	1	0	1	1	1	0	1	0	0	0	0	1	0	0	0	0	0	0	0	0	0	0	0	1	0	1	0
Transparency and Accountability		Going back to 2008, # of Speeches with 'Macroprudential' in Title	AS OF NOV. 6 2014			# / 12	0	0.166667	0	0	0	0	0	0.0833333	0	0.416667	0	0	0	0.5	0.5	0	0	0.833333	0.0833333	0.0833333	0	0.25	0.583333	0.416667	0	0.0833333	0	0.333333	0.5	0	0	0	0	0	0	0	0	0	0	0.333333	0	0.0833333	0.166667
		Going back to 2008, # of Press Releases with 'Macroprudential' in Title				# / 12	0	0	0	0.333333	0	0.0833333	0	0	0	0	0	0	0	0	0.166667	0	0	0.0833333	0.0833333	0.333333	0	0	0	0.25	0	0	0	0.416667	0	0	0	0.0833333	0	0	0	0	0	0	0	0	0	0.0833333	0.0833333
		Does the Central Bank publish a separate Financial Stability Report?		1	0		1	1	1	1	0	1	1	1	0	1	1	1	1	0	1	1	1	1	1	0	1	1	1	1	1	0	1	1	1	0	1	1	1	0	1	1	1	1	1	1	1	1	1
		…is there a section explicity devoted to MaP?		0.5	0		0	0	0	0.5	0	0	0	0.5	0	0.5	0	0	0	NA	0.5	0.5	0.5	0	0.5	0.5	0	0	0.5	0.5	0	0	0.5	0	0	NA	0	0	0	NA	0	0.5	0.5	0	0.5	0	0	0	0.5
		Does an authority other than the Central Bank publish a separate Financial Stability Report?		0.5	0		0	0	0	0	0	0	0	0	0	0	0	0.5	0	0	0.5	0.5	0.5	0.5	0.5	0	0	0.5	0.5	0.5	0	0.5	0	0	0.5	0	0	0	0	0	0	0	0.5	0	0	0	0	0	0
		…is there a section explicity devoted to MaP?		0.25	0		NA	NA	NA	NO	NA	NA	NA	NA	NA	NA	NA	0	NA	NA	0.25	0	0	0	0	NA	NA	0	0	0.25	NA	0	NA	NA	0	NA	NA	NA	NA	NA	NA	NA	0.25	NA	NA	NA	NA	NA	NA
Organization Structure Since the Crisis		Number of Monetary Policy Committee Members (if applicable)				#	5	9	24	24	9	6	5	13	7	7	3	24	24	24	24	9	5	7	7	24	6	24	9	7	10	5	24	1	7	7	10	24	15	5	11	24	24	7	24	6	11	7	7
		Number of Financial Stability Committee Members (if applicable)				#	NA	NA	NA	NA	8	NA	NA	NA	NA	NA	NA	NA	NA	NA	NA	NA	NA	NA	NA	1	NA	NA	NA	NA	NA	NA	NA	NA	NA	NA	NA	NA	NA	NA	1	NA	NA	3	NA	NA	NA	1	NA
		Is there a separate Financial Stability Committee?		1	0		0	0	0	0	1	0	0	0	0	0	0	0	0	0	0	0	0	0	0	1	0	0	0	0	0	0	0	0	0	0	0	0	0	0	1	0	0	1	0	0	0	1	0
		Change in #"major" depts based on the available organizational charts since 2001*				#	NA	0	0	1	12	1	-6	NA	NA	1	-4	-8	7	1	2	5	NA	8	NA	-4	-5	-3	-1	0	3	5	2	0	6	0	5	4	8	0	0	-5	-1	NA	-1	-6	14	1	NA
		Change in #"major" depts based on the available organizational charts since 2011**				#	3	1	1	2	1	1	0	NA	1	0	-2	-3	0	0	2	5	NA	4	0	2	0	-3	0	-1	1	0	0	1	2	0	0	2	7	0	0	0	0	NA	0	0	9	-1	0
		Is there a distinct financial stability department?		1	0		0	1	1	1	1	1	1	1	1	1	1	1	1	1	1	1	1	1	1	1	0	1	1	UNCLEAR	1	1	1	1	1	1	1	1	1	1	1	1	1		1	1	0	1	1
		If so, is it on the same 'level' as department responsible for MP?		1	0		NA	1	0	NA	1	1	1	1		1	1		1	1	1	1	1	1	1	1	NA	1	1	UNCLEAR	1	1	1	1	1	1	0	1	1	1	0	1			1	1	NA	1	1
		Does it report to the same deputy governor?		1	0		NA	0	NA	NA	0	0	0	0	NA	0	0	NA	0	0	1	1	0	0	0	1	NA	1	0	UNCLEAR	0	0	0	0	1	1	0	0	1	1	0	0			0	0	NA	0	0
Notes										37: very gently touched on in legislation	25: Lim et al											31: Rotating chair - CB chairs every other year.								54-56: Unclear	25, 30: As per Lim et a. (2013)						30-31: From Lim et al. (2013)				51: Unknown		56-57: Unclear	55-57: Unclear				51: Unknown
																															28: Lim implicitly states that MoF and CB are in body. Does not specify further
[truncated: 3 more columns]

## Sheet: Data
					Argentina	Australia	Austria	Belgium	Brazil	Canada	Chile	China	Colombia	Czech Republic	Denmark	Estonia	Finland	France	Germany	Greece	Hungary	Iceland	India	Indonesia	Ireland	Israel	Italy	Japan	Korea	Luxembourg	Malaysia	Mexico	Netherlands	New Zealand	Norway	Peru	Poland	Portugal	Russia	Saudi Arabia	Singapore	Slovakia	Slovenia	South Africa	Spain	Sweden	Switzerland	Thailand	Turkey
Misc. notes																			*CB has veto power (France FSR)													(many resources in spanish only)
		ITEM
		Does the CB have an explicit plan for International cooperation in crisis mgmt?	YES/NO	Yes save document/link	NO	NOT FOUND	NOT FOUND							NOT FOUND	YES…ish** not specified though	YES	YES**	NOT FOUND	YES…according to my earlier notes and FSR12					Not yet passed, progress being made *					*** YES	macro-prudential supervision for UCIs*. Also see http://www.commassu.lu/FR/Notre_Mission/default.asp * http://www.cssf.lu/en/about-the-cssf/general-organisation/			YES*					Mention, NO plan		NO					YES	YES***
Implementing Macroprudential Policy: The Constituents of Financial System Stability	1	No. Of macroprudential instruments possessed and declared by the CB			2	0	0	6	4	0	0	5	0	6	0	3****	0 *10	0	0		0	5 (From ESRB '13/'14), listed in Iceland FSR	4	6^	8	0	0	0	4* collaboration		4	0	8	4** ***	0	0	0	8	5	2 / 8?	2	5 ***	3 ***	0	0	0	0	4	0
	2	Is the CB free to implement available MacroPru instruments ?	YES/NO		YES**	NO	NO*	YES *5	YES***	NO**	NO***	Some	NO	YES	NO *6	YES	NO**** Only consulted on one *10	NO *	NO - note: tools within remit of BaFin**		NO*		See **** "RBI has been traditionally using various kinds of MaP tools…without ever calling them so" "brought by the Reserve Bank and Government"	YES - resp. for it, although in a 'cooperative manner' *	YES	NO***, supervisor of banks too	NO	NO***** not free, each authority has power and tools for MaPP	NO, collaboration		YES**	NO	YES* (CRDIV and CRR)	YES	NO, ultimately rests with government and prudential supervisor*		No official specifications. KNF does solvency http://www.knf.gov.pl/en/regulations/eu_regulations/solvency/solvency_I_and_solvency_II.html	YES	YES *	YES	YES	YES **	YES ? **	YES	NO	NO	NO. SNB makes recommendation(s), however.	YES***	NO
	3	NO?				APRA *****	FMA***	NA				State Council **		YES			FSA****	HCSF	BaFin					OJK (Jan 1, 2014)		NOT FOUND		FSA					NA	NA	Finanstilsynet				NA	NA		NA				Finansinspektion	NO
	4	Is there government involvement / required permission?	YES/NO		NO ^	Only if actions are beyond legislated powers of individual agencies	Permission from Federal Ministry of Finance is necessary	YES? *5 "activated by the government upon banks recommendation"	YES	YES	YES *** MoF	YES, State Council **	YES	NO ****	YES **	YES ***	YES		YES ****		YES*	YES * (Office of PM chairs group)	YES	YES	NO ****	YES (LIM)	YES	YES	YES		YES (LIM)	YES	NO ** MoF does not take part in decision-making on warnings and recs	NO	YES ***	YES? Close cooperation **	YES (LIM)	YES	YES	NO (LIM), also nothing else found	YES*****	MoF no voting rights	YES****	YES	YES***	YES****	FINMA*, and YES*****		YES
	5	MaP Implementation EXPLICITLY specified in primary or secondary legislation? Regulation? *!	IMN = FSB/G20 surveys of national progress		PRIMARY (IMN)	OTHER (IMN)	PRIMARY '	PRIMARY	regulation (IMN)	regulation (IMN)	NOT FOUND	regulation (imn)	NOT FOUND	PRIMARY '	PRIMARY '	Bill as of Feb 2014	PRIMARY? ****	PRIMARY '	PRIMARY '	PRIMARY '	PRIMARY '	NOT FOUND	regulation (IMN)	REGULATION (IMN)	PRIMARY '	NOT FOUND	PRIMARY (IMN)	PRIMARY (IMN)	REGULATION (IMN)		NOT FOUND	SECONDARY (IMN)	Secondary '	PRIMARY (CB LAW)	PRIMARY '		SECONDARY '	PRIMARY '	PRIMARY (IMN)		SECONDARY (IMN)	PRIMARY '	PRIMARY '	SECONDARY (IMN)	SECONDARY '	PRIMARY '			SECONDARY (IMN)
Distance to FSB/G20 Macroprudential Recommendations	6	Regulatory Framework for Macroprudential Oversight	Legislation (either primary or secondary)?		NO	NO	NA	NA	NO	NO	NA	NO	NA	NA	NA	NA	NA	PRIMARY	PRIMARY	NA	NA	NA	NO	YES	NA	NA	NO	NO	NO	NA	NA	YES	NA	NA	NA	NA	NA	NA	PRIMARY	NO	PRIMARY	NA	NA	NO	NA	NA	NA	NA	PRIMARY
	7	…issues addressed through	Regulation / Guidelines?		YES	NO	NA	NA	YES	YES	NA	NO	NA	NA	NA	NA	NA	NO	NO	NA	NA	NA	NO	YES	NA	NA	NO	NO	YES	NA	NA	NO	NA	NA	NA	NA	NA	NA	NO	NO	NO	NA	NA	YES	NA	NA	NA	NA	NO
	8		Other actions		NO	YES	NA	NA	NO	YES	NA	YES	NA	NA	NA	NA	NA	NO	YES	NA	NA	NA	YES	NO	NA	NA	YES	YES	NO	NA	NA	YES	NA	NA	NA	NA	NA	NA	YES	YES	YES	NA	NA	YES	NA	NA	NA	NA	YES
	9	System-wide monitoring and the use of MaP instruments	Legislation (either primary or secondary)?		PRIMARY	NO	NA	NA	NO	NO	NA	NO	NA	NA	NA	NA	NA	PRIMARY	PRIMARY	NA	NA	NA	NO	NO	NA	NA	PRIMARY	NO	NO	NA	NA	YES	NA	NA	NA	NA	NA	NA	PRIMARY	NO	SECONDARY	NA	NA	SECONDARY	NA	NA	NA	NA	SECONDARY
	10	…issues addressed through	Regulation / Guidelines?		YES	NO	NA	NA	YES	YES	NA	YES	NA	NA	NA	NA	NA	NO	NO	NA	NA	NA	YES	YES	NA	NA	NO	NO	YES	NA	NA	NO	NA	NA	NA	NA	NA	NA	NO	NO	YES	NA	NA	YES	NA	NA	NA	NA	YES
	11		Other actions		NO	YES	NA	NA	YES	YES	NA	YES	NA	NA	NA	NA	NA	NO	YES	NA	NA	NA	YES	NO	NA	NA	YES	YES	YES	NA	NA	YES	NA	NA	NA	NA	NA	NA	YES	YES	YES	NA	NA	YES	NA	NA	NA	NA	NO
	12	Improved cooperation between supervisors and central banks	Legislation (either primary or secondary)?		SECONDARY	PRIMARY - CB ACT	NA	NA	NO	NO	NA	YES	NA	NA	NA	NA	NA	PRIMARY	PRIMARY	NA	NA	NA	NO	NO	NA	NA	NO	NO	PRIMARY	NA	NA	YES	NA	NA	NA	NA	NA	NA	PRIMARY	NO	NO	NA	NA	NO	NA	NA	NA	NA	NO
	13	…issues addressed through	Regulation / Guidelines?		NO	NO	NA	NA	NO	YES	NA	NO	NA	NA	NA	NA	NA	NO	NO	NA	NA	NA	NO	NO	NA	NA	NO	NO	YES	NA	NA	NO	NA	NA	NA	NA	NA	NA	NO	NO	NO	NA	NA	YES	NA	NA	NA	NA	YES
	14		Other actions		YES	YES	NA	NA	YES	YES	NA	YES	NA	NA	NA	NA	NA	NO	YES	NA	NA	NA	YES	YES	NA	NA	YES	YES	YES	NA	NA	NO	NA	NA	NA	NA	NA	NA	NO	NO	YES	NA	NA	NO	NA	NA	NA	NA	YES
Response Time to FSB Recommendations	15	Distance from FSB recommendations (2014 Survey)			4.88889	4.38095	NA	NA	2.6087	3.1	NA	4.63158	NA	NA	NA	NA	NA	4.5	3.14286	NA	NA	NA	3.16667	4.6875	NA	NA	3.47059	3.07692	1.76471	NA	NA	5.31579	NA	NA	NA		NA	NA	4.94737	3.88235	4.64	NA	NA	6.13333	NA	NA	NA	NA	3.72222
Coordination of Relevant Entities & Responsibility for Macroprudential Policy: Central Bank vs. Relevant Entities	16	Designated MACROPRUDENTIAL authority			NS	APRA ? Board has no powers beyond individual roles *****	FMA***	CB' *5 *8	Board (LIM), NS	BOARD **	BOARD***	NS	NS	CB	NO *5 - ministry of business and growth	CB**** '	Single institution - Board of the FSA****	HCSF ****	BOARD ***	CB '	CB ****		NS	CB *6	CB*	Not yet established ***	BOARD ' ***	NS	BOARD	Board '	NS - CB (LIM)	BOARD (CESF)**	Board '* FSC	CB	Government *6	None	BOARD '	CB***	None yet *	CB (LIM)	NS	CB **	Board *5	NS	BOARD' ****	Finansinspektion *5	NS	CB **	NS
	17	Is CB the explicitly mentioned macroprudential authority?			NS	NO *****	NO *	YES	NO, NS	NO	NO	NS	NO	YES	NO *6	YES	NO	NO ****	NO		NO		NS	YES? *6	YES *	NS	NS	NO	Not found		NS	NO	NO	YES	NO	NO		YES	NO	YES (LIM)	NS	YES	NO ***	NS	NO	NO	NO	YES	NO
	18	Is Macropru in CB legislation?			NO	NO	NO	YES, very lightly	NO	NO	NO	NO	NO	YES	NO	YES	NO	NO	NO	YES	YES	NO	NO	NO	NO	NO	NO	NO	NO		NO	NO	NO	NO	NO	NO	NO	YES	NO	NO	NO	NO	NO	NO	NO	NO	NO	NO	NO
	19	Is there a FS/MaP coordinating body?			NO? MOUs	YES *****	YES - Financial Market Stability Board*	NO	YES* (SUMEF & COREMEC)	YES**	YES** (FSC)	YES *****	YES**** Financial Stability Monitoring Committee	NO	YES ** Coordination Committee on Financial Stability	YES**? (JOINT COMMITTEE, MOUS****)	NO	YES (FSR) - HCSF	YES* FSC - BaFin, CB, BMF, FMSA (NV)		YES *** FSB	NO* (MOU)	YES **** FSDC	YES - FKSSK	NO	YES	NO ****	YES *7 Council for Cooperation on Financial Stability	YES**	NO	YES ** LIM	YES	YES*	NO	NO ***	NO ***	YES (LIM)	NO** (MOUS)	YES* **	NO	NO	NO **	YES*** FSC	YES ***	YES***	YES****	NO (MOU)*	NO ** ^	YES* (Financial Stability Committee or Financial Sector Commission)
	20	# (voting) members			NA	4*****	4*	NA	4*	5**	4**	6 *****	4 ****	NA	5 **	3**	NA	8 ****	3 ****		3 ***	NA	8 *5	4* (MoF, BI, OJK, JPS)	NA	3*	NA	2 *7	4** BOK, FSC, FSS, MOSF (strategy and finance)	NA	NS , >= 2 (LIM)	6 **	2? (See item 4) 3** (multiple members from each of DNB, MoF, AFM)	NA	NA	NA	2 (KNF)	NA	7* ^( 17 total, multiple from different entities. most of whom are Gov officials)	NA	NA	NA	2*** 8 members, multiple from diff. entities (4, as MoF and Sec reg. have no voting rights)	3 ***	4	4 ****	2**	NA	5
	21	… # non-voting members				NS	NS	NA	NS	NS	1? As CB is permanently invited to meetings, however not a formal member	3? *****	NS	NA	NS	NS	NA	NS	1 ****		NS	NA	NS	NS	NA	NS	NA	0 *7	NS	NA	NS		1? (MoF)		NA	NA	NS	NA	NS	NA	NA	NA	2 *** MoF & Securities Market Agency	1 ***	NS			NA	NS
	22	Is the CB a member?			NA	YES*****	YES	NA	YES*	YES**	NO** permanently invited to meetings, however not a formal member	YES ***	YES***	NA	YES **	YES	NA	YES (FSR)	YES*		YES	NA	YES ****	YES*	NA	YES	NA	YES *7	YES**	NA	YES** (LIM)	YES	YES*	NA	NA	NA	YES (LIM)	NA	YES*	NA	NA	NA	YES ***	YES ***	YES	YES ****	of the MOU, yes	NA	YES
	23	Does CB chair coordination body?			NA	YES*****	NO (MoF)	NA	NO**	NO**	NO** MoF	NO ***	NO***	NA	NO **	NO***	NA	NO	NO		COCHAIR *** rotates annually	NA	NO (MoF*) ****	NO (MoF**)	NA	NO	NA	NS	NO	NA	NS	NO - MoF	YES**	NA	NA	NA	NO (LIM)	NA	NO* (MoF)	NA	NA	NA	YES ***	YES*	NO	NO ****	NO	NA	NO
	24	If no body - Does CB share FS/MaP mandate?			YES^	NA	NA	YES	NA	NA	NA	NA	NA	NO* (where necessary…cooperate with relevant state authorities)	NA	NA	YES *9	NA	NA		NA	YES* MOU	NA	NA	NO	NA	YES ****	NA	NA	YES? **	NA	NA	NA	NO	YES ***	NO ****	NA	YES **	NA	NO ?	NO	NO	NA	NA	NA	NA	YES	NO** ^	NA
	25	If no body - is there implicit coordination through MoUs?			YES	NA	NA		NA	NA	NA	NA	NA		NA	NA	YES *11	NA	NA		NA	YES	NA	NA	NO	NA	YES ****	NA	NA	NO **	NA	NA	NA	NO	NO	NO	NA	YES	NA	NO ** ***	NO	NO	NA	NA	NA	NA	YES	NO	NA
	26	If no body - Is CB sole owner of the mandate?			NO^	NO	NO	NO	NA	NA	NA	NA	NA	YES	NO	NA	NO *9	NA	NA		NA	NO	NA	NA	YES	NA	NO	NA	NA	NO **	NA	NA	NA	YES	NO ***	NO	NA	NO **	NA	YES	YES	YES **	NA	NA	NA	NA	NO	YES** ^	NA
	27	If no body - …how many intotal share? (incl. cb)			*3 (BCRA, CNV, SSN)	NA	NA	2** (CB, FSMA)	NA	NA	NA	NA	NA	1	NA	NA	4*9	NA	NA		NA	5*	NA	NA	1	NA	4 *****	NA	NA	2 **	NA	NA	NA	1	3 ***	NO *5 - no explicit financial stability mandate on anyone	NA	4 **	NA	1	1 (see *****)	1 **	NA	NA	NA	NA	2	1**	NA
	28	Is Fin Stab explicitly the responsibility of the CB?	YES/NO		NO	Yes *****	YES*	YES***	YES*	YES	YES	YES		YES	YES	YES	YES*	YES*	YES	YES	YES	YES	YES + FSC	YES*	YES	YES*	YES	YES	YES + IR, MOF		YES *	YES	YES	YES	YES	NO *5 - no explicit financial stability mandate on anyone	YES**	YES	YES*	YES*	YES	YES	YES	YES	YES	YES	YES		YES
	29		Legislation?		NO	YES	YES*	YES***	NO	YES (…for the purposes of … promoting the stability of the Canadian financial system)	YES	YES	NO	YES	NO	YES	YES*	YES*	NO	YES	YES	YES	NO - Executive Decision	NA	YES	YES	YES **	YES	"…shall pay attention to FS"		YES	YES	YES	YES	Implicitly, see word doc.	NO	YES	YES	YES	NO	YES	YES	YES	YES (indirect)	YES	Somewhat indirect, but yes	YES	YES	YES
	30	Does the CB have an explicit definition of Fin Stab?	YES/NO		NO	YES	YES	YES***	NO	YES	"authority to maintain stability of the Fin. Sec."	NO	YES ^	YES	YES	YES	NO	NOT FOUND (fsr mentions difficulty defining)	YES	YES	YES	YES	NO	YES	YES	NOT found	Does not appear so	YES (CBW)	YES		YES *	IF SO, NOT FOUND	YES	Do not believe so	YES**	NO	YES	NO	NO	NO		YES	YES*	YES (acknowledges broadness of definition)	YES..ish	YES	YES		NO
	31	YES? In the legislation?	YES/NO		NO	NO, FSB	NO	YES****	NA	NO	YES	NO	NO	NO	NO	NO	NO	NO	NO	NO	NO	NO	NO	NO	YES	NO	NO	NO	NO		YES	NO	NO	NO	NO	NO	NO	NO	NO	NO	NO	NO	NO	NO	NO		NO	NO	NA
	32	Elewhere?	YES/NO	Note the form/location of definition	NO	YES, CB Website	YES, CB Website, FSR	TOUGH TO FIND - language barrier	NA	FSR June 2013	YES - FSR	NO	FSR	CNB Website, FSR	CB Website	CB Website	NO	NOT FOUND	CB WEBSITE	WEBSITE	WEBSITE	WEBSITE	NA	WEBSITE	WEBSITE	Not Found	Does not appear so	YES (CBW)	WEBSITE		CBW	IF SO, NOT FOUND	WEBSITE	NO	FSR**	NO	WEBSITE	NO	NO	NO		WEBSITE (FSR Section)	WEBSITE *	WEBSITE	WEBSITE	CBW	WEBSITE		NA
Overlapping Responsibilities: Spread & Scope of Supervisory Responsibilities	33	Authority For Financial Supervision of Banks			CB	IRs	IR - FMA (FMAW)	IR (CB?)	CB		B	B (CBRC)	SFC	CB	IR		IR	IR (ACPR) website	IR, CB			IR	CB	IR			BOI?	IR	IR		CB	(SHCP)		CB	IR	I	IR	CB	CB	CB	CB	CB		CB, B (Bank supervision department)	CB	IR	IR	CB	B (Banking Regulation and Supervision Agency)
	34	Authority for Financial Supervision of Insurance Companies			I	IRs	IR - FMA (FMAW)	IR (CB?)	I (Superintendência de Seguros Privados)		IR (Securities and Insurance Supervisor)	I (CIRC)	SFC	CB	IR	Access to FSA website prohibited…	IR	IR (ACPR) website	IR, CB			IR	I	IR			BOI?	IR	IR			I	IR (AFM)	CB	IR	I	IR	I (ISP Portugal Insurance Supervisor)	CB - IR (Federal Financial Markets Service) until 2013	CB	CB	CB	I - Insurance Supervision Agency	IR - FSB-SA (reports to MOF)	I (Direccion General de Seguros)	IR	IR	I	I (Undersecretariat of Treasury)
	35	Authority for Financial Supervision of Securities			S (National Securities Commission)	IRs	IR - FMA (FMAW)	IR (CB?)	S (Securities Commission of Brazil CVM)		IR (Securities and Insurance Supervisor)	S (CSRC)	SFC	CB	IR		IR	AMF (financial markets authority)	IR, CB			IR	S (SEBI)	IR		S (Israel Securities Authority)	S (Commissione Nazionale per le Societa e la Borsa - SEC) CONSOB	IR	IR	S (CSSF)	S		IR (AFM)	IR (FMA)	IR	I	IR	S (CMVM Securities Market Commission)	CB -IR (Federal Financial Markets Service) until 2013	CMA (capital market authority)	CB	CB	S - Securities Market Agency	IR - FSB-SA (reports to MOF)	S (Comision Nacional del Mercado de Valores)	IR	IR	S	S (Capital Markets Board)
	36	Notes		If Yes, maintain a separate list of the institutions		2 - APRA, ASIC (See CB website for more details)	1 - OeNB and FMA	FSMA (CB?)		OSFI - Office Superintendent of Financial Inst.s		NO		NA	Finanstilsynet (financial supervisory authority)	FSA	FFSA, Finansinspektionen		BaFin		ALL CB?	FSA	NA	OJK	NA	NA		Financial Services Agency (FSA)	Financial Supervisory Service (FSS), Financial Services Commission (FSC)						Finanstilsynet	SRS	KNF (FSA)									Finansinspektion			NA
Deposit Insurance	37	Is there (explicit) deposit insurance? **	YES/NO	IMP/EXP (IMF end-2013). Year in brackets for countries that introduced since 2004	YES	YES (2008)	YES	YES - Fonds de Protection	YES	YES	YES	NOT EXPLICIT - at Final stages?	YES ****	YES - Deposit Insurance Fund	YES - The Guarantee Fund for Depositors and Investors	YES - Deposit Guarantee Scheme	YES - Deposit Guarantee Fund	YES - Fonds de Garantie des Depots (FDG)	YES - Separate for Private/Pub banks, brokerage companies	YES	YES - NDIF	YES - depositors' and investors' guarantee fund	YES - Deposit Insurance and Credit Guarantee Corporation (DICGC)	YES (2004) - Deposit Insurance Corporation	YES - Central Bank and Financial Services Authority of Ireland	YES (IMP)	YES - Fondo Interbancario di Tutela dei Depositi (FITD)	YES - Deposit Insurance Corporation of Japan	YES	YES	YES	YES	YES - Depositogarantiestelsel	NO - as at Jan 1, '12	YES - Norwegian Banks' Guarantee Fund	YES	YES - Bankowy Fundusz Gwarancyjny (BFG)	YES - Fundo de Garantia de Depositos	YES - DIA	NO - believes current framework sufficient	YES	YES - Deposit Protection Fund	YES - CB of the Rep. of Slovenia	NO - in creation phase (FSB)	YES - Fondos de Garantia de Depositos (FGD)	YES - National Debt Office - Deposit Insurance	YES - Deposit protection of Swiss banks and securities dealers	YES - Deposit Protection Agency	YES - Savings Deposit Fund Insurance
	38	Current coverage? (%)				100		100		100				100	100		100	100	100	100	100		100				100		100		100		100				100	100		NA		100	100		100	100	100	100	100
	39	Savings Limit?			AR$ 350, 000	1M initially in 2008, changed to 250000 in 2012		E 100,000		CAD 100,000				E 100,000	After Sep30'10: 750,000 DKK		E 100,000	E 100,000	E 100,000	E 100,000	E 100,000	E 20 887	100,000 Rs		Unlimited		E 100,000		KRW 50,000,000		RM 250,000		E 100,000		2 M NOK		E 100,000 - equivalent in PLN	E 100,000	700,000 Roubles	NA	S$ 50,000	E 100,000	E 100,000		E 100,000	E 100,000	CHF 100,000 per customer per bank	1,000,000 Baht	100,000 TL
	40	Change since 2008 notes												2002: 90% up to 25k | 2008: 100% to 50k | 2011: 100% to 100k			Was 25k | Oct'08: 50k | Jan'11: 100k.			Oct'08 Increased from 20k to 100k?				None since 2004	Became unlimited September 2008		Dropped from 103,291.38 (ITL 200,000,000) March 24'11		None				Before Oct7'08: 100% of first E 20,000, 90% of next EUR 20,000. The raised amount is valid until December 31, 2010	opt-in scheme for retail deposits Oct'08 - Dec'11 | current legislation will limit coverage to Australian dollar-denominated deposits only			Dec30'10 from E 50k to E 100k	Raised from E25k to E100k Nov'08		NA						SEK 500k from Oct'08 to Dec'10		Introduced
From Demirgüç-Kunt, Kane, and Laeven (2014)	41	Experienced Banking crisis between 2007-2013?					X	X							X			X	X	X	X	X			X		X			X			X					X	X				X		X	X	X
Since 2008	42	Increase in deposit protection since 2008	Introduction of DIS			X																																										X
	43		Increase in statutory DIS coverage		X		X	X	The National Monetary Council allowed banks to issue a special time deposit guaranteed by the deposit insurance agency (FGC) for the issuance		Indexed to inflation => automatic increases		X	X	X	X	X	X	X	X	X	X		X	X		When Italy joined the EU, the coverage was ITL 200 million. This translated into EUR103291. Since 2010, Italy's coverage has been reduced to EUR100000, in line with the harmonized level of deposit insurance coverage as embodied in the 2009/14/EC directive.		Coverage extended to include foreign currency deposits.			Indexed to inflation, so coverage increases are automatic	X			Indexed to inflation, so coverage increases are automatic	X	X	X			X	X		X	X	X
	44		Government guarantee on deposits			X	X								X				Covering only private savings accounts		X	X			X		he government guaranteed insured deposits up to the existing coverage limit in full should the insurance fund run out of funds.			X	Full government guarantee on deposits already in place.										X	On October 8, 2008, the Slovak government announced a blanket guarantee on deposits, which became effective as of November 1, 2009. Blanket guarantee expired at the end of 2010	X					Full government guarantee on deposits already in place.
	45		Abolished co-insurance										X	X					X		X				X												X					X
	46	Government guarantees on banks since 2008	Limited																Covering only private savings accounts											X
	47		Unlimited			On October 12, 2008, Australia announced an unlimited guarantee scheme for deposits in excess of A$1 million (the Guarantee Scheme). The Scheme formally commenced on 28 November 2008, and closed for new liabilities at the end of March 2010. Large deposits and wholesale liabilities guaranteed under the Scheme as at 31 March 2010 remained guaranteed, for a fee, for the relevant term. Separate depos…	In October 2008, the Austrian government announced a blanket guarantee on retail deposits. The guarantee expired end-2009. In addition, as part of the Austrian Guarantee Scheme for Bank Lending announced on October 13, 2008, the Austrian government issued a limited guarantee on new bond issues by banks.								X										On September 29, 2010, the Credit Institutions Financial Support Scheme 2008, which provided a blanket guarantee of bank liabilities and was introduced by the Minister on September 20, 2008, expired. This blanket guarantee was succeeded by the Credit Institutions Eligible Liabilities Guarantee Scheme which was officially commenced on December 9, 2009 and which applied to 7 major Irish credit inst…						Full government guarantee on deposits already in place.										Singapore announced on October 16, 2008 a blanket guarantee on deposits of individuals and non-bank customers of banks licensed in Singapore. The guarantee expired on December 31, 2010.	On October 8, 2008, the Slovak government announced a blanket guarantee on deposits, which became effective as of November 1, 2009. Blanket guarantee expired at the end of 2010
	48		--In place since			2008	2008								2008										2008																2008	2008	2008					Full government guarantee on deposits already in place.
	49		--expired in			2010	2009								2010										2013																2010	2010	2009
	50	Government guarantees on non-deposit liabilities since 2008				Government guarantee of new debt issuance by banks.		Government guarantee of new debt issuance by banks.							Excluding subordinated debt. Expired on October 10, 2010.		Government guarantee of new debt issuance by banks.	Government guarantee of new debt issuance by banks	Government guarantee of new debt issuance by banks	Government guarantee of new debt issuance by banks	Government guarantee of new debt issuance by banks				Government guarantee of new debt issuance by banks		Government guarantee of new debt issuance by banks		Government guarantee of new debt issuance by banks	Government guarantee of new debt issuance by banks			Government guarantee of new debt issuance by banks				Government guarantee of new debt issuance by banks	Government guarantee of new debt issuance by banks					Government guarantee of new debt issuance by banks.		Government guarantee of new debt issuance by banks.	Government guarantee of new debt issuance by banks.
	51	Government guarantees on bank assets since 2008					X	X										X	X						X								X														X
	52	Significant nationalization of banks since 2008					X	X							X				X	X		X			X					X			X												X
	53	Number of banks insured
	54	Enacted?				2008																	1978-07-15	2004				1971	1996											NA								2008
Tools and Instruments: Shadow Banking Sector	55	Does the CB have a definition of shadow banking?	YES/NO		NOT FOUND	YES **	NO	NO	NO	YES? See FSR June13 (p.56)	NOT FOUND	NO	YES *5	NOT FOUND	NO	NO	NO	NOT FOUND	YES (FSR 2012)	NO	NO	YES (FSR)	YES - speech	YES ****	NO	NO	NO	NOT FOUND	NOT FOUND		YES ***	YES*	YES	YES	NO	YES ****	NO	YES (IN FSR MAY14)	NO	NO	YES ****	NO	NO	NOT FOUND	*YES? (USES FSB DEFINITION)	YES ** (bank-like operations outside of the regulated banking system)	YES***	NO	YES**
	56	If YES does the CB have separate tools to deal with this sector?	YES/NO		NA	NO	NA	NA	NA	NOT FOUND	NA	NO - CBRC responsible	NO	NA	NA	NA	NA	NOT FOUND	NO	NA	NA	NO	NBFC's (shadow banks) have been under regulation of RBI since 1963, says governor	NO	NA	NA	NA	NOT FOUND	NO (discussed in speeches - need to develop tools)		NO	NO	Simply states DNB would like to continue improving monitoring & participating in international policy	NO	NA	NO	NA	NO	NA	NA	NO	NA	NA	NA	NO	NO	NO	NA
	57	If YES, how many?		If Yes, maintain a separate list of the institutions	NA	NA	NA	NA	NA	NA	NA	NA	NA	NA	NA	NA	NA	NOT FOUND	NO	NA	NA	NA	NA	NA	NA	NA	NA	NOT FOUND	NA		NA	NO	NA	NA	NA	NO	NA	NA	NA	NA	NA	NA	NA	NA	NA	NA	NA	NA
	58	Shadow Banking Notes	Systemically important?	based on FSB responses	NO	NO			NA			NA	NA																		NA					NA					NA
	59	Review of the boundaries of the regulatory framework including strengthening of oversight of shadow banking	Actions re: oversight taken through	Legislation (either primary or secondary)?	YES	YES	NO	NA	NA	YES	NA	NO	NA	NA	NA	NA	NA	YES	YES	NA	NA	NA	NO	NO	NA	NA	YES	YES	NO	NA	NA	NO		NA	NA	NA	NA	NA	YES	YES	NO	NA	NA	YES	NA	NA	NA	NA	YES
	60	…issues addressed through		Regulation / Guidelines?	YES	YES	YES	NA	NA	NO	NA	YES	NA	NA	NA	NA	NA	NO	NO	NA	NA	NA	YES	YES	NA	NA	YES	NO	YES	NA	NA	NO		NA	NA	NA	NA	NA	NO	YES	NO	NA	NA	YES	NA	NA	NA	NA	NO
	61			Other Actions?	NO	NO	YES	NA	NA	YES	NA	YES	NA	NA	NA	NA	NA	NO	YES	NA	NA	NA	NO	NO	NA	NA	NO	NO	NO	NA	NA	YES		NA	NA	NA	NA	NA	YES	NO	YES	NA	NA	YES	NA	NA	NA	NA	NO
	62	Notes			"Few activities could be described as shadow banking"							Relatively small size and complexity of shadow banking in China relatively low						FSB-defined shadow banks already regulated in France					RBI responsible for banking sector oversight, as well as non-banking finance sector	OJK has authority to exercise integrated supervisory framework of all financial services (incl. shadow banks)			BI responsible for oversight											14% of financial systems total assets			**** do not appear to pose significant shadow banking risks
The Place of Macroprudential Policy in the Monetary Policy Transmission mechanism	63	Does the CB draw a link/links between Mon Pol and Macro Pru?	YES/NO		NO	NO	NO	YES *5	NO	YES*	NO	YES ****	NO	YES ***	NO	NO	NO	NOT FOUND	NO	NO	YES	YES	NO	YES***	YES, small (macrofinancial review)	YES**	NO	YES****	NO		NO	NO	NO	YES	NO	NO	NO	NO	NO	NO ****	NO	NO	NO	NO	NO	YES *	NO* (but see vice governer speech)	YES **	NO - (Severe links b/w MonPol & FinSta). Not with MaP however
	64	If YES, because of the threat to Fin Stab?	YES/NO		NA	NA	NO	YES *5	NA	YES*	NA	YES ****	NA	YES ***	NA	NA	NA	NOT FOUND	NA	NA	YES	YES	NA	YES***	NO "	YES**	NA	YES****	NA		NA	NA	NA	YES	NA	NA	NA	NA	NA	NA	NA	NA	NA	NA	NA	YES	NA	YES **	NA
	65	If YES, because of the threat to Inflation?	YES/NO		NA	NA	NO	YES *5	NA	YES*	NA	YES ****	NA	YES ***	NA	NA	NA	NOT FOUND	NA	NA	YES	YES	NA	YES***	NO "	YES**	NA	YES****	NA		NA	NA	NA	YES	NA	NA	NA	NA	NA	NA	NA	NA	NA	NA	NA	YES	NA	YES **	NA
	66	If YES, because of the threat to real economic activity?	YES/NO		NA	NA	NO	NO *5	NA	NA	NA	YES ****	NA	YES ***	NA	NA	NA	NOT FOUND	NA	NA		NO	NA	YES***	NO "	YES**	NA	YES****	NA		NA	NA	NA	YES	NA	NA	NA	NA	NA	NA	NA	NA	NA	NA	NA	YES	NA	NO **	NA
	67	If NO, because macropru is distinct from Mon Policy?	YES/NO			View MaP as subsumed in FS	NO	NA				NA				YES	YES *****		YES		NA	NA		NA	NA	NA	YES	NA					YES	NA	YES *****			YES			YES ***	YES	YES			NA		NA
	68	Does the CB publish a diagram(s) of the Mon Pol transmission mechanism?	YES/NO		NO	YES	YES - CBW	NO	NO	YES	YES ****	NO	NO	NO	NO	YES	NO	NO	NO	NO	NO, DISCUSSED AT LENGTH BUT NO DIAGRAM	YES? **	NO? **	YES	NO	NO	NOT FOUND	NOT FOUND	YES		NO	NO	NO	YES? See doc.	NO	NO	NO	NO	NO	NO	NO	YES	NO	YES	NO	NO	NO	YES *	NO
	69	If YES, is there an explicit link to Fin Stab?	YES/NO		NA	NO	NO - CBW	NA	NA	NO	NO****	NA	NA	NA	NA	NO	NA	NA	NO	NA	NA	NO	NA	NO (although a mention in the description)	NA	NA	NOT FOUND	NOT FOUND	NO		NA	NA	NA	NO	NA	NA	NA	NA	NA	NA	NA	NO	NA	NO	NA	NA	NA	NO	NA
	70	If YES, is there an explicit mention/link to macro pru instruments?	YES/NO		NA	NA	NO - CBW	NA	NA	NO	NO ****	NA	NA	NA	NA	NO	NA	NA	NO	NA	NA	NO	NA	NO	NA	NA	NOT FOUND	NOT FOUND	NO		NA	NA	NA	NO	NA	NA	NA	NA	NA	NA	NA	NO	NA	NO	NA	NA	NA	NO	NA
Transparency & Accountability: Speeches, Media Releases, Financial Stability Reports	71	Going back to 2008, # of speeches with macrpru in title			0	2	0	0	0	0	0	1	0	5	0	0	0	6	6	0	0	0	10	1	1	0	3	7	5	1	0	2	0	4	6	0	0	0	0	0	0	0	0	0	0	4	0	1	2
	72	# speeches macpru in content			0	14	6	0	0	45	0	6	0	30	1	3	30	61	59	9	2	0	51	14	23	6	30	49	33	19	incomplete	24	7	28	19	0	1	16	0	1	14	0	0	34	13	50	19	22	34
	73	# speeches with FS in title			0	4	1	0	0	11	0	1	0	10	1	1	5	19	17	0	0	0	15	1	3	0	7	7	6	4	incomplete	8	1	2	6	0	0	3	0	0	2	0	0	6	0	14	1	1	5
	74	# speeches with FS in content			0	46	10	0	0	89	0	8	0	38	15	8	26	142	135	18	4	0	123	33	71	25	64	147	40	27	incomplete	46	14	32	19	0	1	39	0	4	21	0	0	80	17	100	69	37	43
	75	# press releases with macropru in title			0	0	0	4	0	1	0	0	0	0	0	0	0	0	2	0	0	0	1	1	4	0	0	0	3	1	0	0	0	5	0	0	0	1	0	0	0	0	0	0	0	0	0	1	1
	76	Does the CB publish a separate Fin Stab Report?	YES/NO		YES	YES	YES	YES	NO	YES	YES	YES	NO (last was 2012)	YES	YES	YES	YES	NO	YES	NO? (just 2009 and 2010)	YES	YES	YES	YES	NO	YES	YES	YES	YES	YES	YES	NO (<= 2012)	YES	YES	YES	NO	YES	YES	YES	NO	YES	YES	YES	YES	YES	YES	YES	YES	YES
	77	# times per year			2	2	2	1	2 (Excluding 2009, 2011 onwards	2	2	1	2	1	2	2	1	1	1	0	2	2	2	2	2	1: 2014, 2004, 2003	2	2	2		1	1	2	2	2	0	2	2	2	NA	1	2	1	2	2	2	1	1	2
	78	length (pages)			5, 87, 78, 78	61, 54, 68, 64, 62, 72	112, 131, 141, 141, 118, 110	159, 127, 124, 123	52, 79, 131, 140, 145	53, 70, 65, 65, 66, 60	54, 69, 61, 68, 69, 74	268, 240, 206	157, 160, 144	176, 158, 158, 153, 144	3, 86, 83, 108, 36, 140	60, 68, 64, 60, 52	72, 86, 77, 53, 59, 55	256, 248, 252, 184	114, 107, 102, 84, 140, 120	0	105, 85, 74, 89, 93	36, 114, 32, 102, 37, 83	70, 74, 76, 77, 71	148, 142, 108, 146, 118	42, 36, 33, 34, 69	61, 5, 5	47, 49, 49, 56, 46	111, 111, 76, 87, 101	141		163, 184, 192	139, 133, 126, 206, 185	36, 32, 32, 31, 32, 36	53, 54, 52, 56, 50	58, 52, 44, 56, 46, 48	NA	112, 132, 129, 97, 108, 94, 108	135, 138, 126, 191, 197, 157	58, 36, 56, 42	NA	103, 88, 91, 91	52, 56, 51, 78, 75	122, 183, 174, 181, 186	43, 42, 41, 55, 57, 45	52, 60, 60, 48, 46	64, 82, 60, 68	24, 25, 24, 37, 36, 43	22, 24, 23, 21	125 ,168, 112, 80, 126
	79	Section explicitly devoted to macroprudential policy?			NO	NO	NO	YES *5 *9	NO	NO	NO	YES	NO	YES, extensive	NO	NO	sort of	unique case. But 'yes'	YES	NA	YES	YES	NO	YES	YES (a "Box")	NO	NO	YES	YES		NO	NO	YES	NO	NO	NA	NO	NO (small section in 2013)	small section	NA	NO	YES	YES	NO	YES	NO	NO	NO	YES
	80	Mention of macropru?			YES				NO		NO	YES	NO	YES	YES	YES	YES	unique case. But 'yes'	YES	NA	YES	YES	NO	YES	YES	YES	VERY LITTLE	YES	YES		YES	NO	YES	YES	NO	NA	YES (3 times)	YES	YES	NA	YES	YES	YES	YES	YES	YES	(as recent as 2012)	NO	YES
	81	Does a separate authority publish a Financial Stability Report?			NO	NO (see ****)	NO	NO *6	NO	NO	NO	NO	NO	NO	NO	YES *5	NO *8	NO **	YES ****	NO	YES ** Consumer risk report	YES ***	YES ***	YES *****	NO	NO	YES - SEE CONSOB	YES? ** Financial monitoring report	YES***	NO	NO	YES ***	NO ****	NO	YES ****	NO	NO	NO	NO	NO	NO	NO	YES ****	NO	NO	NO	NO ****	NO	NO
	82	Section explicitly devoted to macroprudential policy?			NO	NA	NA	NO	NA	NA	NA	NA	NA	NA	NA	NO	NA	NA	YES ****	NA	NO	NO	NO	NO	NA	NA	NA	NO	YES (SMALL)	NA	NA	NO	NA	NA	NO	NA	NA	NA	NA	NA	NA	NA	YES ****	NA	NA	NA	NA	NA	NA
	83	Is there a separate Macroprudential policy-related communication mechanism by the Central Bank?																																								YES - Quarterly commentary on macroprudential policy
Organization Structure Since the Crisis	84	Number of Monetary Policy Committee Members (if applicable)			5	9	24	24	9	6	5	13	7	7	3	24	24	24	24	24	9	5	7	7	24	6	24	9	7	24	10	5	24	1	7	7	10	24	15	5	11	24	24	7	24	6	11	7	7
	85	Number of Financial Stability Committee Members (if applicable)			NA	NA	NA	NA	8	NA	NA	NA	NA	NA	NA	NA	NA	NA	NA	NA	NA	NA	NA	NA	1~	NA	NA	NA	NA	NA	NA	NA	NA	NA	NA	NA	NA	NA	NA	NA	1~	NA	NA	3	NA	NA	NA	Unclear AND (10 for FIPC)	NA
	86	Is there a separate Financial Stability Committee?			NO	NO	NO	NO	YES	NO	NO	NO	NO	NO	NO	NO	NO	NO	NO	NO	NO	NO	NO	NO	YES	NO	NO	NO	NO	NO	NO	NO	NO	NO	NO	NO	NO	NO	NO	NO	YES	NO	NO	YES	NO	NO	NO	YES - Financial Stability Subcommittee AND Financial Institutions Policy Committee****	NO
	87	Change in #"major" depts based on the available organizational charts since 2001*			NA	0	0	1	12	1	-6	NA	NA	1	-4	-8	-14	1	2	3	5	NA	8	NA	-4	-5	-3	-1	0	6	3	5	2	0	6	0	5	4	8	0	0	-5	-1	NA	-1	-6	14	1	NA
	88	Change in #"major" depts based on the available organizational charts since 2011**			3	1	1	2	1	1	0	NA	1	0	-2	-3	0	0	2	0	5	NA	4	0	2	0	-3	0	-1	1	1	0	0	1	2	0	0	2	7	0	0	0	0	NA	0	0	9	-1	0
	89	Is there a distinct financial stability department?	YES/NO		NO	YES	YES	YES	YES	YES	YES	YES	YES	YES	YES	YES	YES	YES	YES		YES	YES	YES	YES	YES	NO	YES	YES	UNCLEAR		YES	YES	YES	YES	YES	YES	YES	YES	YES	YES	YES	YES	YES	UNCLEAR	YES	YES	NO	YES	YES
	90	If so, is it on the same 'level' as department responsible for MP research?	YES/NO		NA	YES	NO	NO MP DEPT	YES	YES	YES	YES	UNCLEAR	YES	YES	UNCLEAR	YES	YES	YES		YES	YES	YES	YES	YES	NA	YES	YES	UNCLEAR		YES	YES	YES	YES	YES	YES	NO	YES	YES	YES	NO	YES	UNCLEAR	UNCLEAR	YES	YES	NA	YES	YES
	91	Does it report to the same deputy governor?	YES/NO		NA	NO	NA	NA	NO	NO	NO	NO	NA	NO	NO	NA	NO	NO	YES		YES	NO	NO	NO	YES	NA	YES	NO	UNCLEAR		NO	NO	NO	NO	YES	YES	NO	NO	YES	YES	NO	NO	UNCLEAR	UNCLEAR	NO	NO	NA	NO	NO
	92	Number of Central Bank Employees
													FINANCIAL STABILITY INDEX: http://www.banrep.gov.co/sites/default/files/publicaciones/archivos/fsr_sep_2011.pdf
	80	case/country-specific Model / Index, as published by Central Bank			NO	Not really a measure: PAIRS-SOARS framework *****	ASFI - Austrian Financial Stress Index (recent FSRs)	NO	NO	Macrofinancial risk assessment framework (MFRAF) http://www.bankofcanada.ca/wp-content/uploads/2012/05/boc-review-spring12-gauthier.pdf	NO		NO	Financial Instability Index - https://ideas.repec.org/a/onb/oenbfs/y2013i25b5.html				NO		NO				Financial System Stability Index http://www.bi.go.id/en/publikasi/perbankan-dan-stabilitas/kajian/Documents/FSR%2022%20March%202014.pdf	NO			FAIX - Financial Activity Indexes http://www.boj.or.jp/en/research/brp/fsr/data/fsr141017a.pdf	SAMP (Systemic risk assessment model for macroprudential policy)			NO	See word doc.	See word doc.		NO				NO						NO	NO	NO	NO
		case/country-specific Model / Index, as published by other entity or study					2003: Index of financial stress for Canada (Illing and Yiu) http://www.bankofcanada.ca/wp-content/uploads/2010/02/wp03-14.pdf		http://www.bcb.gov.br/pec/wps/ingl/wps289.pdf				Financial Conditions Index: http://www.banrep.gov.co/sites/default/files/publicaciones/archivos/espe_art5_66.pdf																													Quartlery Commentary on Macroprudential Policy					Stress Index for the Banking sector (2005) http://bis.hasbeenforeclosed.com/publ/bppdf/bispap22v.pdf		Financial Stress Index - http://www.umsl.edu/~dibooglus/personal/Turkey%20Financial%20Stress%20Index%20_Redrafted_d3e7f58409bce2c3d89a24c8a63c1313.pdf
Specific Sources Used		* in some cases, 2003 charts were used: Japan, Korea, Netherlands, Russia, Saudi Arabia													Country financial stability map & aggregate indicator *6										~ Unknown number of members																~ Unknown number of members
		** 2012 chart used for Canada			* http://www.financialstabilityboard.org/wp-content/uploads/argentina_2013.pdf?page_moved=1		* file:///C:/Users/showorth/Downloads/fsr_26_report_special_topics1%20(3).pdf	* http://www.nbb.be/pub/cp/macro.htm?l=fr	* http://www.imf.org/external/pubs/ft/scr/2013/cr13148.pdf	* http://www.bankofcanada.ca/2014/11/inflation-targeting-post-crisis-era/	* https://www.imf.org/external/np/seminars/eng/2012/macro/pdf/marshall.pdf	* FSR - need to open sections individually prior to 2011	* http://www.banrep.gov.co/en/taxonomy/term/3958	* https://www.cnb.cz/en/financial_stability/	* http://www.nationalbanken.dk/en/financialstability/RiskCouncil/Pages/Default.aspx	* http://www.eestipank.ee/en/eesti-panks-role-safeguarding-financial-stability	* http://www.suomenpankki.fi/en/rahoitusjarjestelman_vakaus/vakausvalvonta/Pages/default.aspx	* http://www.nbb.be/doc/ts/Publications/FSR/FSR2014.pdf	* http://www.bundesbank.de/Redaktion/EN/Reden/2014/2014_11_20_buch.html		* http://english.mnb.hu/Penzugyi_stabilitas/cooperation/domestic-cooperation	* http://www.cb.is/lisalib/getfile.aspx?itemid=3668	* http://rbi.org.in/scripts/PublicationReportDetails.aspx?UrlPage=&ID=638	* http://www.financialstabilityboard.org/wp-content/uploads/r_140228.pdf	* http://www.nbb.be/doc/ts/Publications/FSR/FSR2014.pdf		* https://www.imf.org/external/pubs/ft/scr/2013/cr13300.pdf	*http://www.imf.org/external/pubs/ft/wp/2013/wp13165.pdf	* https://www.banque-france.fr/fileadmin/user_upload/banque_de_france/publications/FSR-2014-18-integral.pdf	* http://www.bcl.lu/fr/publications/bulletins_bcl/Revue_de_Stabilite_2014/199366_BCL_RDS_BRO.pdf	* http://www.bnm.gov.my/index.php?ch=fs_ovr&pg=fs_ovr_what&lang=en	* http://www.banxico.org.mx/publicaciones-y-discursos/publicaciones/informes-periodicos/reporte-sf/%7BCE284A71-335F-95DE-FE82-5C0A8239CF44%7D.pdf	* http://www.financialstabilityboard.org/wp-content/uploads/Netherlands-peer-review-report.pdf	* https://www.ebis.org/rooms/cbg/information/laws/Documents/NewZealand0911.pdf	* https://www.imf.org/external/pubs/ft/scr/2014/cr14347.pdf	* http://www.imf.org/external/pubs/ft/wp/2013/wp13166.pdf		* http://www.bportugal.pt/en-US/EstabilidadeFinanceira/Pages/Estabilidadefinanceira.aspx	* http://www.financialstabilityboard.org/wp-content/uploads/Russia-peer-review-report-final.pdf	* http://www.sama.gov.sa/sites/samaen/AboutSAMA/Pages/SAMAFunction.aspx	* http://www.imf.org/external/pubs/ft/wp/2013/wp13166.pdf
		' https://www.esrb.europa.eu/pub/pdf/recommendations/2014/ESRB_2014.en.pdf?ea96ff0a72f56b5c74d9d65845154f61'			^ http://www.imf.org/external/pubs/ft/wp/2013/wp13166.pdf	** http://www.rba.gov.au/publications/fsr/2014/sep/pdf/0914.pdf	** http://www.nbb.be/doc/ts/Publications/FSR/FSR2014.pdf	** http://www.fsma.be/en/About%20FSMA/wg/wetteksten/wetgeving.aspx	** http://www.imf.org/external/pubs/ft/wp/2013/wp13166.pdf	** http://www.financialstabilityboard.org/wp-content/uploads/r_120130.pdf	** http://www.bcentral.cl/eng/publications/policies/pdf/fsr2_2011.pdf	**http://www.imf.org/external/pubs/ft/wp/2013/wp13165.pdf	** http://www.banrep.gov.co/sites/default/files/publicaciones/archivos/fsr_mar_2012.pdf	** http://www.cnb.cz/miranda2/export/sites/www.cnb.cz/en/public/media_service/conferences/speeches/download/zamrazilova_20120705_bnb_sofia.pdf	** http://www.nationalbanken.dk/en/financialstability/cooperation/Pages/Default.aspx	** http://www.eestipank.ee/en/financial-stability/cooperation	** http://www.suomenpankki.fi/en/rahoitusjarjestelman_vakaus/kriisinhallinta/Pages/default.aspx	** http://acpr.banque-france.fr/fileadmin/user_upload/acp/publications/rapports-annuels/201409-ACPR-2013-Annual-Report-full-text.pdf	**http://www.financialstabilityboard.org/wp-content/uploads/r_140409.pdf?page_moved=1		** https://felugyelet.mnb.hu/data/cms2404467/risk_report_consumer_2013H1.pdf	** http://cb.is/uploads/files/MB014_7.pdf	**http://www.imf.org/external/pubs/ft/wp/2013/wp13165.pdf	**http://www.imf.org/external/pubs/ft/wp/2013/wp13165.pdf	** http://www.centralbank.ie/publications/Documents/Macro-Financial%20Review%202014.1.pdf	** http://www.riksbank.se/Documents/Avdelningar/AFS/2014/Konferens%20Makrotillsyn/2.2%20Nathan%20Sussman_Bank%20of%20Israel.pdf	** http://www.bancaditalia.it/compiti/stabilita-finanziaria/index.html	** http://www.fsa.go.jp/en/news/2014/20140731-1.html	** http://www.imf.org/external/pubs/ft/wp/2013/wp13165.pdf		** http://www.imf.org/external/pubs/ft/wp/2013/wp13166.pdf	** http://www.bis.org/review/r131128g.htm	** http://www.financieelstabiliteitscomite.nl/en/about_fsc	** https://www.ebis.org/rooms/cbg/information/laws/Documents/NewZealand0911.pdf	** http://static.norges-bank.no/pages/101551/FinancialStability_2014_www.pdf	** https://www.imf.org/external/np/seminars/eng/2012/macro/pdf/rossini.pdf	** http://www.nbp.pl/homen.aspx?f=/en/onbp/informacje/dzialalnosc_nbp.html	** http://www.bportugal.pt/EN-US/SUPERVISAO/SUPERVISAOPRUDENCIAL/COOPERACAOINSTITUCIONAL/Pages/ComiteNacionalEstabilidadeFinanceira.aspx	** http://www.financialstabilityboard.org/wp-content/uploads/russia_2013.pdf?page_moved=1	** http://www.financialstabilityboard.org/wp-content/uploads/Saudi-Arabia_2014.pdf	** http://www.financialstabilityboard.org/wp-content/uploads/singapore_2013.pdf?page_moved=1							^ http://www.imf.org/external/pubs/ft/wp/2013/wp13166.pdf
		*! Taken from FSB/G20 IMN Surveys of National Progress, as well as the following paper. https://www.esrb.europa.eu/pub/pdf/recommendations/2014/ESRB_2014.en.pdf?ea96ff0a72f56b5c74d9d65845154f61'			** http://www.bcra.gov.ar/pdfs/polmon/bef0214i.pdf	*** http://www.apra.gov.au/AboutAPRA/Publications/Documents/1410-AR-2013-Full.pdf	*** https://www.fma.gv.at/en/about-the-fma/responsibilities/co-operation-with-the-oenb.html	*** http://www.nbb.be/pub/cp/framework.htm?l=fr	*** http://www.bcb.gov.br/ingles/norms/brprudential/Resolution4019.pdf	*** http://www.financialstabilityboard.org/wp-content/uploads/r_120130.pdf	*** http://www.imf.org/external/pubs/ft/scr/2013/cr13199.pdf	*** http://www.financialstabilityboard.org/wp-content/uploads/china_2013.pdf?page_moved=1	*** http://www.imf.org/external/pubs/ft/wp/2013/wp13166.pdf	*** http://www.cnb.cz/miranda2/export/sites/www.cnb.cz/en/public/media_service/conferences/speeches/download/Singer_20110329_ebff.pdf	*** http://www.nbb.be/doc/ts/Publications/FSR/FSR2014.pdf	*** (SEE RIGHT HAND-SIDE DOCS) http://www.eestipank.ee/en/financial-stability/cooperation	*** http://www.suomenpankki.fi/en/rahoitusjarjestelman_vakaus/kv_yhteistyo/Pages/yhteistoimintapoytakirjat.aspx	*** http://www.nbb.be/doc/ts/Publications/FSR/FSR2014.pdf	*** http://www.nbb.be/doc/ts/Publications/FSR/FSR2014.pdf		*** https://felugyelet.mnb.hu/en/left_menu/financialstabilityboard	*** http://en.fme.is/media/utgefid-efni/The-FME-Annual-Report-2014.pdf	*** http://finmin.nic.in/reports/AnnualReport2013-14.pdf	*** http://www.bi.go.id/en/publikasi/perbankan-dan-stabilitas/kajian/Documents/FSR%2023Sep14.pdf		*** http://www.boi.org.il/en/NewsAndPublications/RegularPublications/Research%20Department%20Publications/Financial%20Stability%20Report/financial%20stability%20report2014.pdf	*** http://www.nbb.be/doc/ts/Publications/FSR/FSR2014.pdf	*** from source (*): There is also a financial crisis response council that provides a coordinatino platform for crisis management. See (*)	*** http://english.fss.or.kr/fss/en/publications/annual/list.jsp?bbsid=1289364303986		*** http://www.bnm.gov.my/files/publication/fsps/en/2011/cp01_001_whitebox.pdf	*** http://www.cesf.gob.mx/en/CESF/Publicaciones_e_informes	*** http://www.nbb.be/doc/ts/Publications/FSR/FSR2014.pdf	*** http://www.rbnz.govt.nz/news/2013/5266432.html	*** http://www.norges-bank.no/en/about/Mandate-and-core-responsibilities/financial-stability/	*** http://www.centerforfinancialstability.org/fsr/per_wp_201404.pdf		*** http://www.nbb.be/doc/ts/Publications/FSR/FSR2014.pdf	^ four representatives (in addition to the Minister) from the MoF; three from the CBR; four from the Ministry of Economic Development; one from the Executive Office of the President; two from the Central Office of the Government; one from the DIA; and one from the Federation Council (upper house of the Russian Parliament)	*** http://www.arabnews.com/node/405193	*** http://www.mas.gov.sg/~/media/resource/publications/fsr/FSR%202012_Final.pdf	* http://www.nbs.sk/en/financial-market-supervision/macroprudential-policy/current-status-of-macroprudential-instruments	* http://www.bsi.si/en/financial-stability.asp?MapaId=1189	* http://www.financialstabilityboard.org/wp-content/uploads/south_africa_2013.pdf?page_moved=1	* http://www.bde.es/f/webbde/Secciones/Publicaciones/InformesBoletinesRevistas/InformesEstabilidadFinancera/14/FSR-November2014.pdf		*https://www.banque-france.fr/fileadmin/user_upload/banque_de_france/publications/FSR18_Danthine.pdf	* https://www.bot.or.th/English/MonetaryPolicy/MonetPolicyKnowledge/Pages/TransmissionMechanism.aspx	* http://www.tcmb.gov.tr/wps/wcm/connect/TCMB+EN/TCMB+EN/Main+Menu/MONETARY+POLICY/FINANCIAL+STABILITY/Institutional+Framework
						**** http://www.apra.gov.au/AboutAPRA/Publications/Pages/Archived-APRA-Annual-Reports.aspx	***** https://www.google.ca/webhp?sourceid=chrome-instant&ion=1&espv=2&ie=UTF-8#q=austria%20financial%20stress%20index	**** TRANSLATED: 1 ° "stability of the financial system" means a situation where the probability discontinuity or disruption of the functioning of the financial system slight or, if such disturbances would occur, where the impact on the economy would be limited;				**** http://www.pbc.gov.cn/image_public/UserFiles/english/upload/File/China%20Monetary%20Policy%20Report%20Quarter%20Four,2010.pdf	**** https://www.imf.org/external/pubs/ft/scr/2013/cr1350.pdf	**** http://www.riksbank.se/Documents/Rapporter/POV/2012/rap_pov_artikel_3_120210_eng.pdf	**** http://www.nationalbanken.dk/en/financialstability/Whatisfinancialstability/Pages/default.aspx	**** http://www.eestipank.ee/en/financial-stability/macroprudential-policy	****http://www.suomenpankki.fi/en/suomen_pankki/ajankohtaista/puheet/Pages/140505_PH_puhe.aspx	**** http://www.financialstabilityboard.org/wp-content/uploads/france_2013.pdf?page_moved=1	**** http://www.bafin.de/SharedDocs/Downloads/EN/Jahresbericht/dl_annualreport_2013.pdf?__blob=publicationFile		**** https://www.esrb.europa.eu/pub/pdf/recommendations/2014/ESRB_2014.en.pdf?ea96ff0a72f56b5c74d9d65845154f61		**** http://www.financialstabilityboard.org/wp-content/uploads/india_2013.pdf?page_moved=1	**** http://www.bi.go.id/en/publikasi/perbankan-dan-stabilitas/kajian/Documents/FSR%2023Sep14.pdf	**** http://www.riksbank.se/Documents/Rapporter/POV/2012/rap_pov_artikel_3_120210_eng.pdf		**** http://www.financialstabilityboard.org/wp-content/uploads/Italy_2014.pdf	**** Sato speech, https://www.boj.or.jp/en/announcements/press/koen_2014/data/ko141112b1.pdf					**** http://www.afm.nl/en/over-afm/werkzaamheden/jaarverslagen/2013		**** http://www.finanstilsynet.no/en/Secondary-menu/Risk-Outlook/	**** http://www.bcrp.gob.pe/docs/Publicaciones/Revista-Moneda/Moneda-143/Moneda-143-08.pdf				**** http://www.bis.org/publ/bppdf/bispap57v.pdf	**** http://www.mas.gov.sg/~/media/resource/publications/fsr/Financial%20Stability%20Review%20FSR%202013.pdf	** http://www.nbs.sk/en/financial-market-supervision/macroprudential-policy/about-the-policy#FAQ-4	** http://www.bsi.si/en/financial-stability.asp?MapaId=1740			* http://www.riksbank.se/en/Press-and-published/Speeches/2014/Ingves-Monetary-policy-and-macroprudential-policy-in-a-globalised-world/	** http://www.snb.ch/en/iabout/finstab	** https://www.imf.org/external/oap/np/seminars/2012/macroprudential/pdf/II2Chayawadee.pdf	** http://www.tcmb.gov.tr/wps/wcm/connect/51ec536c-c165-4ee5-bfb1-47bf7e0b2321/fulltext17.pdf?MOD=AJPERES&CACHEID=51ec536c-c165-4ee5-bfb1-47bf7e0b2321
		** According to Art. 7 (1a) of Directive 94/19/EC all EU Member States were expected to increase the amount to EUR 100,000 as of 31 December 2010. This is the case in all EU countries. For countries with non-EURO currency the limits are near to EUR 100,000 e.g. in UK it is GBP 85,000 which is near to that limit, depending on EUR-GBP rate.				***** http://www.apra.gov.au/AboutAPRA/Publications/Documents/2012-09-map-aus-fsf.pdf		*5 http://www.nbb.be/doc/ts/Publications/FSR/FSR2014.pdf				***** http://www.financialstabilityboard.org/wp-content/uploads/China_2014.pdf	^ http://www.banrep.gov.co/sites/default/files/publicaciones/archivos/fsr_sep_2011.pdf		*5 http://www.imf.org/external/pubs/ft/scr/2014/cr14351.pdf	*5 https://www.fi.ee/index.php?id=736	***** http://www.suomenpankki.fi/en/suomen_pankki/ajankohtaista/puheet/Pages/el_puhe_130503_Bratislava.aspx	***** https://www.banque-france.fr/fileadmin/user_upload/banque_de_france/publications/FSR18_LeLorier.pdf					*5 http://finmin.nic.in/fsdc/GazNote31122010.pdf	^ http://www.bi.go.id/en/publikasi/perbankan-dan-stabilitas/kajian/Documents/FSR%2022%20March%202014.pdf		*https://www.imf.org/external/np/seminars/eng/2013/macro2/pdf/sf.pdf	***** http://www.imf.org/external/pubs/ft/scr/2013/cr13350.pdf	***** http://www.financialstabilityboard.org/wp-content/uploads/japan_2013.pdf?page_moved=1					*5 https://www.imf.org/external/pubs/ft/wp/2011/wp11250.pdf		***** http://www.norges-bank.no/en/Published/Speeches/2014/9-oktober-Holmsen/	*5 http://www.centerforfinancialstability.org/fsr_reports.php					***** http://www.mas.gov.sg/News-and-Publications/Speeches-and-Monetary-Policy-Statements/Speeches/2013/Securing-Price-Stability-as-Singapore-Restructures.aspx	*** http://www.nbs.sk/en/financial-market-supervision/macroprudential-policy/about-the-policy/macroprudential-policy-instruments	*** FSR MAY 2014 http://www.bsi.si/en/publications.asp?MapaId=784	*** http://www.financialstabilityboard.org/wp-content/uploads/south_africa_2013.pdf?page_moved=1		**http://www.riksbank.se/Documents/Rapporter/POV/2014/2014_3/rap_pov_artikel_2_141121_eng.pdf	*** http://www.snb.ch/en/mmr/reference/pre_20141030/source/pre_20141030.en.pdf	*** https://www.bot.or.th/English/PressandSpeeches/Speeches/Gov/SpeechGov_22Mar2011.pdf
		*** 'review' of deposit insurance: http://www.financialstabilityboard.org/publications/r_120208.pdf						*6 http://www.fsma.be/en/Doormat/Publications/Annual%20reports.aspx					*5 http://www.banrep.gov.co/sites/default/files/publicaciones/archivos/uribe_sep_2011.pdf		*6 https://www.imf.org/external/pubs/ft/scr/2014/cr14347.pdf		*6 http://www.suomenpankki.fi/en/rahoitusjarjestelman_vakaus/vakausvalvonta/Pages/default.aspx							***** http://www.ojk.go.id/en/ojk-annual-report-2013		**http://www.boi.org.il/en/NewsAndPublications/RegularPublications/Pages/doch-mm/Imf2014-01e.aspx		*6 https://www.imf.org/external/pubs/ft/scr/2012/cr12210.pdf							*6 https://www.esrb.europa.eu/pub/pdf/recommendations/2014/ESRB_2014.en.pdf?ea96ff0a72f56b5c74d9d65845154f61								**** http://www.a-zn.si/Documents/Porocila/annual_report-2013.pdf		*** http://www.imf.org/external/pubs/ft/scr/2012/cr12137.pdf	*** http://www.riksbank.se/en/Financial-stability/Crisis-management-in-connection-with-a-financial-crisis/	**** http://www.finma.ch/gb2013/download/en/Downloads/FINMA_Annual-Report_2013_EN.pdf	**** https://www.bot.or.th/English/AboutBOT/Committee/Pages/FIPB.aspx
		**** end 2013 - IMF deposit insurance http://www.imf.org/external/pubs/ft/wp/2014/wp14118.pdf															*7 http://www.fin-fsa.fi/en/About_us/Pages/Default.aspx							*6 https://books.google.ca/books?id=cBItmZrq7GYC&pg=PA122&lpg=PA122&dq=bank+indonesia+macroprudential&source=bl&ots=UlyCyjEIut&sig=c7ZwH_dC_Ahpy_VXWm_G9BlycOA&hl=en&sa=X&ei=uI0RVcj-DoTLsASR_oCACw&ved=0CEoQ6AEwBw#v=onepage&q=bank%20indonesia%20macroprudential&f=false				*7 http://www.financialstabilityboard.org/wp-content/uploads/Japan_2014.pdf															*5 https://www.esrb.europa.eu/pub/pdf/recommendations/2014/ESRB_2014.en.pdf?ea96ff0a72f56b5c74d9d65845154f61		**** http://www.nbb.be/doc/ts/Publications/FSR/FSR2014.pdf	**** http://www.riksbank.se/en/Financial-stability/The-Financial-Stability-Council/Council-for-cooperation-on-macroprudential-supervision/	***** http://www.snb.ch/en/mmr/speeches/id/ref_20131011_jpd/source/ref_20131011_jpd.en.pdf
								*8 https://www.imf.org/external/pubs/ft/wp/2011/wp11250.pdf									^ http://www.fin-fsa.fi/en/Publications/Annual_reports/Documents/FIVA_tk_2013_ENG.pdf																													*5 https://www.esrb.europa.eu/pub/pdf/recommendations/2014/ESRB_2014.en.pdf?ea96ff0a72f56b5c74d9d65845154f61
								*9 http://www.nbb.be/pub/01_00_00_00_00/01_06_00_00_00/01_06_01_00_00/20140516_macroprod.htm?l=en									*8 http://www.fin-fsa.fi/en/Publications/Annual_reports/Documents/FIVA_tk_2013_ENG.pdf
																	*9 http://www.suomenpankki.fi/en/rahoitusjarjestelman_vakaus/km_yhteistyo/Pages/default.aspx
																	*10 http://www.finanssivalvonta.fi/en/Supervision/Macroprudential_supervision/macroprudential_instruments/Pages/Default.aspx
																	*11 http://www.suomenpankki.fi/en/rahoitusjarjestelman_vakaus/kv_yhteistyo/pages/yhteistoimintapoytakirjat.aspx
[truncated: 4 more columns]

## Sheet: Instruments
list refers to instruments EXPLICITLY mentioned, and POSSESSED by central banks (via website, fsr, FSB peer review)									For some details re: instruments		http://www.seacen.org/file/file/RP88/framework%20chap3.pdf
Sources						FSRs																			http://www.bi.go.id/en/publikasi/perbankan-dan-stabilitas/kajian/Documents/FSR%2022%20March%202014.pdf																			http://www.bsi.si/en/publications.asp?MapaId=784
FSB survey									http://www.nbb.be/doc/ts/Publications/FSR/FSR2014.pdf	http://www.financialstabilityboard.org/wp-content/uploads/brazil_2013.pdf?page_moved=1			http://www.financialstabilityboard.org/wp-content/uploads/china_2013.pdf?page_moved=1																			https://www.imf.org/external/pubs/ft/wp/2011/wp11238.pdf
													http://www.imf.org/external/pubs/ft/wp/2013/wp1375.pdf		http://www.cnb.cz/miranda2/export/sites/www.cnb.cz/en/financial_stability/fs_reports/fsr_2013-2014/fsr_2013-2014.pdf		http://www.eestipank.ee/en/financial-stability/macroprudential-policy										http://www.riksbank.se/Documents/Avdelningar/AFS/2014/Konferens%20Makrotillsyn/2.2%20Nathan%20Sussman_Bank%20of%20Israel.pdf								http://www.rbnz.govt.nz/news/2013/5266432.html		https://www.ebis.org/rooms/cbg/information/laws/Documents/NewZealand0911.pdf		http://www.bportugal.pt/en-US/OBancoeoEurosistema/ComunicadoseNotasdeInformacao/Pages/combp20141229.aspx	http://www.financialstabilityboard.org/wp-content/uploads/Russia-peer-review-report-final.pdf	http://www.financialstabilityboard.org/wp-content/uploads/saudi_arabia_2013.pdf?page_moved=1	http://www.mas.gov.sg/annual_reports/annual20122013/anchor04_01.html	http://www.nbs.sk/en/financial-market-supervision/macroprudential-policy/about-the-policy/macroprudential-policy-instruments						https://www.bot.or.th/English/PressandSpeeches/Speeches/Gov/SpeechGov_22Mar2011.pdf
					ESRB Instrument handbook	http://www.esrb.europa.eu/pub/pdf/other/140303_esrb_handbook.pdf?b250303be19355401a8c51fc564f25ed																		https://www.imf.org/external/pubs/ft/wp/2011/wp11238.pdf										https://www.esrb.europa.eu/mppa/html/index.en.html								http://www.financialstabilityboard.org/wp-content/uploads/singapore_2013.pdf?page_moved=1							https://www.imf.org/external/pubs/ft/wp/2011/wp11238.pdf
					ESRB flagship report	https://www.esrb.europa.eu/pub/pdf/other/140303_flagship_report.pdf?a0314f0bb8ad3cf63b32051580f39d31																		http://www.financialstabilityboard.org/wp-content/uploads/india_2013.pdf?page_moved=1		http://www.centralbank.ie/publications/Documents/Macro-Financial%20Review%202014.1.pdf															http://www.imf.org/external/pubs/ft/sdn/2014/sdn1401.pdf
https://www.esrb.europa.eu/pub/pdf/other/140303_flagship_report.pdf?a0314f0bb8ad3cf63b32051580f39d31	https://www.esrb.europa.eu/pub/pdf/other/140303_flagship_report.pdf?a0314f0bb8ad3cf63b32051580f39d31	https://www.esrb.europa.eu/pub/pdf/other/140303_flagship_report.pdf?a0314f0bb8ad3cf63b32051580f39d31																												https://www.banque-france.fr/fileadmin/user_upload/banque_de_france/publications/FSR-2014-18-integral.pdf
CRD	CRR	Other				Argentina	Australia	Austria	Belgium	Brazil	Canada	Chile	China	Colombia	Czech Republic	Denmark	Estonia	Finland	France	Germany	Greece	Hungary	Iceland	India	Indonesia	Ireland	Israel	Italy	Japan	Korea	Luxembourg	Malaysia	Mexico	Netherlands	New Zealand	Norway	Peru	Poland	Portugal	Russian Federation	Saudi Arabia	Singapore	Slovakia	Slovenia	South Africa	Spain	Sweden	Switzerland	Thailand
CCB	Higher requirements on capital / liquidity / large exposures/ risk weights	LTV					None	None			NONE	NONE				NONE			NONE	NONE		NONE				CRR & CRDIV		NONE	NONE				NONE				NONE	NONE							NONE	NONE	NONE	NONE
G-SII buffer	Higher real estate risk weights and stricter lending criteria	LTI				Limit to the positive net global position in foreign currency of financial insts			Countercyclical buffer	Countercyclical capital buffer			DDRRR - dynamic adjustment of the differentiated reserve requirement		Cap buff for G-SIIs		CCB							LTV	LTV	8	LTV			LTV		LTV		All CRD / CRR	Core Funding Ratio adjustments				Countercyclical capital buffer	Reserve requirements	Leverage ratio	LTV	capital conservation buffer	Limiting Deposit Rates					LTV on property purchases
O-SII buffer		SDTI				Capital requirements			G-SII Buffer	increase in cap requirements for consumer loan exposures…			Dynamic LTV requirement for first homes and second homes		Cap buff for O-SIIs		Reqs for housing loans							Reserve requirements	Reserve req. based on LDR		Capital Requirements			DTI		Lending ceiling		8	CCB				Sectoral capital requirements	Interest rates	LTD ratio	Loan tenure restrictions for residential properties	CCB	GLTDF (gross loan to deposit flows)					DTI
SRB		LTD							O-SII Buffer	Levying non-remunerated reserve requirement			CCB		Systemic Risk buffer		Systemic risk buffer							Risk weight	NOP net open position		PTI limit			FX-related measures		Reserve requirements			Sectoral cap requirements adjs				Limits on the value of a lean relative to the underlying colateral	Loan loss provisioning requirements			systemic risk buffer	CCB (countercyclical cap buff)					Net open position (currency)
corporate governance		leverage ratio							systemic risk buffer	Minimum payment for credit card bills			Capital surcharge for SIFIs											Provisions	Transparent prime lending rates					LTD ratio regulation		Increase risk weight for NPLs			Quantitative restrictions on share of high LTV (LVR) loans to res. Property sector				Limits on the value of a loan or on debt servicing costs relative to the borrower's income	Collateral rules	Second source: IMF staff discussion note	Credit growth limits	capital buffers for SIFIs						risk weight
MaP use of Pillar 2									macroprudential dimension of Pillar 2:				Early warning system		Capital conservation buffer										CCB														Loan-to-deposit ratio	risk weights	Countercyclical cap. requirements		tightening of prudential requirements for credit institutions, such as level of own funds, risk weights on real estate loans, large exposure, liquidity, disclosure and exposures within financial sector.
									**Higher requirements on capital / liquidity / large exposures/ risk weights						Countercyclical capital buffer										Capital Surcharge														Systemic risk buffer		general provisions
									**Higher real estate risk weights and stricter lending criteria																														Large exposure restrictions		leverate ratio (capital to assets)
															LTV																								Capital buffer for systemically important institutions		LTV
									**"other instruments foreseen for instance in article 458 of the CRR…"																																DTI / LTI
									Comply or explain for rest																																LTD ratio
																																									Liquidity requirements
																																								no LTV	Limits on exposure concentration
									instruments to reduce maturity mismatch																															no DTI
									impose additional disclosure requirements
									limits on concentration risks
									limitation of dividend payment
									different valuations of collateral
[truncated: 4 more columns]

## Sheet: Timeliness
"Timeliness", as used here, is obtained by averaging the number of years after 2008 until FSB/G20 recommendations were completed, as declared by policy-makers of various countries.
Refers to the 2014 IMN Surveys of National Progress in the Implementation of G20/FSB Recommendations
Final Values			Argentina	Australia	Austria	Belgium	Brazil	Canada	Chile	China	Colombia	Czech Republic	Denmark	Estonia	Finland	France	Germany	Greece	Hungary	Iceland	India	Indonesia	Ireland	Israel	Italy	Japan	Korea	Luxembourg	Malaysia	Mexico	Netherlands	New Zealand	Norway	Peru	Poland	Portugal	Russian Federation	Saudi Arabia	Singapore	Slovakia	Slovenia	South Africa	Spain	Sweden	Switzerland	Thailand	Turkey	UK	USA
		2014 Values	4.88889	4.38095	#DIV/0!	#DIV/0!	2.6087	3.1	#DIV/0!	4.63158	#DIV/0!	#DIV/0!	#DIV/0!	#DIV/0!	#DIV/0!	4.5	3.14286	#DIV/0!	#DIV/0!	#DIV/0!	3.16667	4.6875	#DIV/0!	#DIV/0!	3.47059	3.07692	1.76471	#DIV/0!		5.31579	#DIV/0!	#DIV/0!	#DIV/0!		#DIV/0!	#DIV/0!	4.94737	3.88235	4.64	#DIV/0!	#DIV/0!	6.13333	#DIV/0!	#DIV/0!	#DIV/0!		3.72222	4	3.42105
		2013 Values	4.57895	4.2381	NA	NA	2.18182	2.76	NA	3.5625	NA	NA	NA	NA	NA	3.27273	3.04545	NA	NA	NA	3.4	2.61111	NA	NA	2.625	1.53846	1.8	NA		3.27273	NA	NA	NA		NA	NA	5.23077	3.76923	4.25	NA	NA	4.86667	NA	NA	NA		3	3.47059	2.78261
	Section	Recommendation
1	Refining the Regulatory Perimeter	Review of the boundaries of the regulatory framework including strengthening of oversight of shadow banking	4	4			6	4		5						5	5				5	5			NA	7	NA			6							5	6	NA			8					6	5	4
2	Hedge Funds	Registration, appropriate disclosures and oversight of hedge funds	NA	4			-4	0		6						5	5				4	NA			5	3	3			6							5	-2	4			NA					6	0	5
3		Establishment of international information sharing framework	NA	NA			5	4		6						5	5				-5	NA			5	NA	2			NA							NA	1	NA			6					5	NA	2
4		Enhancing counterparty risk management	5	3			5	5		11						6	-4				4	3			NA	4	NA			6							2	4	5			6					6	5	3
5	Securitization	Improving the risk management of securitization	5	NA			5	5		5						5	5				4	0			3	3	-10			6							6	4	5			4					4	2	3
6		Strengthening of Regulatory and capital framework for monolines	NA	5			NA	NA		NA						8	NA				NA	NA			1	NA	NA			NA							4	NA	NA			NA					NA	8	NA
7		Strengthening of supervisory requirements or best practives for investment in structured products	5	6			2	NA		5						5	5				2	1			6	7	4			6							NA	5	3			8					NA	2	NA
8		Enhanced disclosure of securitised products	5	5			4	NA		5						5	3				3	NA			NA	1	-10			0							5	4	5			NA					6	2	3
9	Enhancing Supervision	Consistent, consolidated supervision and regulation of SIFIs	6	8			6	6		5						7	3				NA	8			-2	4	NA			6							6	8	NA			8					NA	0	6
10		Establishing supervisory colleges and conducting risk assessments	NA	3			2	1		5						-3	3				4	NA			3	0	4			NA							6	NA	NA			NA					NA	1	4
11		Supervisory exchange of information and coordination	6	5			4	-5		NA						NA	5				4	6			4	NA	2			6							5	4	NA			NA					5	2	2
12		Strengthening resources and effective supervision
13	Building and implementing macroprudential frameworks and tools	Establishing regulatory framework for macro-prudential oversight	NA	4			5	4		5						5	5				5	6			NA	NA	2			6							5	7	4			NA					3	5	4
14		Enhancing system-wide monitoring and the use of macro-prudential instruments	4	5			5	5		3						5	5				NA	6			NA	NA	3			6							5	NA	NA			NA					3	5	NA
15		Improved cooperation between supervisors and central banks	NA	NA			-2	4		5						2	NA				NA	5			4	NA	0			6							5	4	NA			5					3	5	2
16	Improving oversight of credit rating agencies (CRAs)	Enhancing regulation and supervision of CRAs	5	2			4	4		4						5	1				-9	3			3	2	5			6							NA	6	4			5					5	6	-1
17		Reducing the resiliance on ratings
18	Enhancing and aligning accounting standards	Consistent application of high-quality accounting standards	4	-3			1	3		-1						-3	-3				5	7			NA	6	3			4							NA	5	NA			NA					-1	NA	NA
19		Appropriate application of Fair Value Accounting	3	5			-7	3		-1						5	6				NA	7			1	0	3			NA							4	5	3			NA					4	6	3
20	Enhancing risk management	Enhancing guidance to strengthen banks' risk management practices, including on liquidity and foreign currency funding risks	5	7			6	7		NA						6	4				4	NA			6	0	6			6							4	NA	5			5					6	6	6
21		Efforts to deal with impaired assets and raise additional capital	5	5			3	4		5						6	3				6	4			5	NA	NA			6							5	4	NA			5					1	6	NA
22		Enhance risk disclosures by financial institutions	5	5			6	4		5						5	-1				5	7			5	3	3			5							5	5	5			5					-1	6	2
23	Strengthening deposit insurance	strengthening of national deposit insurance arrangements	5	5			4	-6		NA						2	1				NA	NA			NA	NA	NA			6							6	NA	4			8					5	2	5
24	Safeguarding the integrity and efficiency of financial markets	Enhancing market integrity and efficiency	5	4			-1	4		NA						9	NA				4	NA			4	NA	5			2							NA	-4	5			7					NA	4	3
25		Enhanced market transparency in commodity markets	6	5			-1	6		4						NA	4				6	3			0	NA	5			NA							5	NA	7			6					1	5	6
26		Legal entity identifier
27	Enhancing financial consumer protection	Enhancing financial consumer protection	5	5			2			6						4	6				6	4			6	NA	NA			6							6	NA	6			6					NA	5	3
2014 Observations
1	Refining the Regulatory Perimeter	Review of the boundaries of the regulatory framework including strengthening of oversight of shadow banking	2012	2012			2014	2012		2013						2013	2013				2013	2013			NS	2015	NS			2014							2013	2014	ONG			2016					2014	2013	2012
2	Hedge Funds	Registration, appropriate disclosures and oversight of hedge funds	NA	2012			2004	2008		2014						2013	2013				2012	NA			2013	2011	2011			2014							2013	2006	2012			NS					2014	prior to crisis	2013
3		Establishment of international information sharing framework	NA	Ong (2010)			2013	2012		2014						2013	2013				2003	NA			2013	NA	2010			NA							NS	Applicable but no action currency envisaged	ONG			2014					2013	NS	2010
4		Enhancing counterparty risk management	2013	2011			2013	2013		2019						2014	2004				2012	2011			NS	2012	DRAFT 2014			2014							2010	2012	2013			2014					2014	2013	2011
5	Securitization	Improving the risk management of securitization	2013	Draft 2014			2013	2013		2013						2013	2013				2012	2008			2011	2011	1998			2014							2014	2012	2013			2012					2012	2010	2011
6		Strengthening of Regulatory and capital framework for monolines	NA	2013			NA	NA		NA						2016	NA				NS	NA			2009	NA	NA			DRAFT 2015							2012	NA	NA			NA					NA	2016	NA
7		Strengthening of supervisory requirements or best practives for investment in structured products	2013	2014			2010	DRAFT 2014		2013						2013	2013				2010	2009			2014	2015	2012			2014							NS	2013	2011			2016					NA	2010	DRAFT
8		Enhanced disclosure of securitised products	2013	2013			2012	DRAFT 2014		2013						2013	2011				2011	NS			NS DRAFT	2009	1998			2008							2013	2012	2013			ONG					2014	2010	2011
9	Enhancing Supervision	Consistent, consolidated supervision and regulation of SIFIs	2014	2016			2014	2014		2013						2015	2011				NS	2016			2006	2012	NS			2014							2014	2016	ONG			2016					DRAFT 2014	pre crisis	2014
10		Establishing supervisory colleges and conducting risk assessments	NA	2011			2010	2009		2013						2005	2011				2012	NS			2011	2008	2012			NA							2014	ONG	ONG			NS					NA	2009	2012
11		Supervisory exchange of information and coordination	2014	2013			2012	2003		UNS ©						NS	2013				2012	2014			2012	NA	2010			2014							2013	2012	ONG			NS					2013	2010	2010
12		Strengthening resources and effective supervision
13	Building and implementing macroprudential frameworks and tools	Establishing regulatory framework for macro-prudential oversight	UNS ©	2012			2013	2012		2013						2013	2013				2013	2014			DRAFT 2014	NA	2010			2014							2013	2015	2012			NS					2011	2013	2012
14		Enhancing system-wide monitoring and the use of macro-prudential instruments	2012	2013			2013	2013		2011						2013	2013				NS	2014			DRAFT 2014	NA	2011			2014							2013	NS	ONG			ONG					2011	2013	DRAFT ONG
15		Improved cooperation between supervisors and central banks	UNS ©	UNS			2006	2012		2013						2010	NS				NS	2013			2012	NA	2008			2014							2013	2012	ONG			2013					2011	2013	2010
16	Improving oversight of credit rating agencies (CRAs)	Enhancing regulation and supervision of CRAs	2013	2010			2012	2012		2012						2013	2009				1999	2011			2011	2010	2013			2014							DRAFT	2014	2012			2013					2013	2014	2007
17		Reducing the resiliance on ratings
18	Enhancing and aligning accounting standards	Consistent application of high-quality accounting standards	2012	2005			2009	2011		2007						2005	2005				2013	2015			NS	2014	2011			2012							NS	2013	ONG			ONG					2007	Complete, also standards to develop over time	NS
19		Appropriate application of Fair Value Accounting	2011	2013			2001	2011		2007						2013	2014				NS	2015			2009	2008	2011			DRAFT 2014							2012	2013	2011			ONG					2012	2014	2011
20	Enhancing risk management	Enhancing guidance to strengthen banks' risk management practices, including on liquidity and foreign currency funding risks	2013	2015			2014	2015		NS						2014	2012				2012	DRAFT 2014			2014	2008	2014			2014							2012	ONG	2013			2013					2014	2014	2014
21		Efforts to deal with impaired assets and raise additional capital	2013	2013			2011	2012		2013						2014	2011				2014	2012			2013	NA	NS			2014							2013	2012	ONG			2013					APPLIC BUT NOT CURRENTLY	2014	NS
22		Enhance risk disclosures by financial institutions	2013	2013			2014	2012		2013						2013	2007				2013	2015			2013	2011	2011			2013							2013	2013	2013			2013					2007	2014	2010
23	Strengthening deposit insurance	strengthening of national deposit insurance arrangements	2013	2013			2012	2002		NS						2010	2009				NS	NS - DRAFT			DRAFT 2015	NA	NS			2014							2014	ONG DRAFT	2012			2016					2013	2010	2013
24	Safeguarding the integrity and efficiency of financial markets	Enhancing market integrity and efficiency	2013	2012			2007	2012		NA						2017	NS				2012	NA			2012	NA	2013			2010							NS	2004	2013			2015					NA	2012	2011
25		Enhanced market transparency in commodity markets	2014	2013			2007	2014		2012						NS	2012				2014	2011			2008	NA	2013			NA							2013	NA	2015			2014					APPLIC BUT NOT CURRENTLY	2013	2014
26		Legal entity identifier
27	Enhancing financial consumer protection	Enhancing financial consumer protection	2013	2013			2010	0		2014						2012	2014				2014	2012			2014	NA	DRAFT 2012			2014							2014	ONG	2014			2014					DRAFT 2014	2013	2011
[truncated: 1 more columns]

[truncated: 5 more sheets: OCharts, LIMx, CERUTTIx, CERUTTI Data, References]
